# Supplementary material for: ﻿Nomenclature and typification in Verbascum (Scrophulariaceae) from North Africa
Source: PhytoKeys. 2023 Apr 27;225:115–52. doi: 10.3897/phytokeys.225.99356 (PMC10209509; doi:10.3897/phytokeys.225.99356)
Supplement: XML Treatment for Verbascum atlanticum [file phytokeys.225.99356-treatment1.xml]

<!DOCTYPE tp:taxon-treatment
  PUBLIC "-//TaxonX//DTD Taxonomic Treatment Publishing DTD v0 20100105//EN" "tax-treatment-NSO.dtd">
<tp:taxon-treatment xmlns:tp="http://www.plazi.org/taxpub"><tp:treatment-meta><kwd-group><label>Taxon classification</label><kwd>
              <named-content content-type="kingdom">Plantae</named-content>
            </kwd><kwd>
              <named-content content-type="order">Lamiales</named-content>
            </kwd><kwd>
              <named-content content-type="family">Scrophulariaceae</named-content>
            </kwd></kwd-group><mixed-citation publication-type="journal"><person-group><name><surname>Khamar</surname><given-names>Hamid</given-names></name><name><surname>Oualidi</surname><given-names>Jalal El</given-names></name><name><surname>Touhami</surname><given-names>Amina Ouazzani</given-names></name><name><surname>Civeyrel</surname><given-names>Laure</given-names></name></person-group><article-title>﻿Nomenclature and typification in <italic><tp:taxon-name><tp:taxon-name-part taxon-name-part-type="genus" reg="Verbascum">Verbascum</tp:taxon-name-part></tp:taxon-name></italic> (<tp:taxon-name><tp:taxon-name-part taxon-name-part-type="family">Scrophulariaceae</tp:taxon-name-part></tp:taxon-name>) from North Africa</article-title><source>PhytoKeys</source><day>27</day><month>04</month><year>2023</year><volume>225</volume><fpage>115</fpage><lpage>152</lpage><pub-id pub-id-type="doi">10.3897/phytokeys.225.99356</pub-id></mixed-citation></tp:treatment-meta><tp:nomenclature><label>﻿</label><tp:taxon-name>
            <object-id xmlns:xlink="http://www.w3.org/1999/xlink" content-type="arpha" xlink:type="simple">5BA93B95-243B-56E1-ADFC-B8B085FBCF25</object-id>
            <tp:taxon-name-part taxon-name-part-type="genus" reg="Verbascum">Verbascum</tp:taxon-name-part>
            <tp:taxon-name-part taxon-name-part-type="species" reg="atlanticum">atlanticum</tp:taxon-name-part>
          </tp:taxon-name><tp:taxon-authority>Batt., in Battandier &amp; Trabut, Fl. Algèrie, Dicot.: 626. 1889.</tp:taxon-authority><tp:nomenclature-citation-list><tp:nomenclature-citation><tp:taxon-name>
                <tp:taxon-name-part taxon-name-part-type="genus" reg="Verbascum"/>
                <tp:taxon-name-part taxon-name-part-type="species" reg="repandum"/>
              </tp:taxon-name><comment>= <tp:taxon-name><tp:taxon-name-part taxon-name-part-type="genus" reg="Verbascum">Verbascum</tp:taxon-name-part><tp:taxon-name-part taxon-name-part-type="species" reg="repandum">repandum</tp:taxon-name-part></tp:taxon-name> Batt., in Suppl. aux Phanérog.: 69. 1910. Nonæ Willd. Enum. pl. hort. Berol.: 226, 1809. </comment></tp:nomenclature-citation><tp:nomenclature-citation><tp:taxon-name>
                <tp:taxon-name-part taxon-name-part-type="genus" reg="Verbascum"/>
                <tp:taxon-name-part taxon-name-part-type="species" reg="pseudoblattaria"/>
              </tp:taxon-name><comment>= <tp:taxon-name><tp:taxon-name-part taxon-name-part-type="genus" reg="Verbascum">Verbascum</tp:taxon-name-part><tp:taxon-name-part taxon-name-part-type="species" reg="pseudoblattaria">pseudoblattaria</tp:taxon-name-part></tp:taxon-name> auct., (sensu Batt) in Contrib. Fl. Atl.: 62. 1919., non. <tp:taxon-name><tp:taxon-name-part taxon-name-part-type="genus" reg="Verbascum"/><tp:taxon-name-part taxon-name-part-type="species" reg="pseudoblattaria">pseudoblattaria</tp:taxon-name-part></tp:taxon-name> Schleicher, in Cat. Pl. Helv. ed. 4: 36. 1821. Type: [Algeria]. O. Djebel-M’zi, [without date], <italic>J. A. Battandier s.n.</italic> (Lectotype, designated here: MPU [MPU006498]!; isolectotype MPU [MPU006497]!). [image of lectotype available at <ext-link xmlns:xlink="http://www.w3.org/1999/xlink" xlink:type="simple" ext-link-type="uri" xlink:href="https://plants.jstor.org/stable/viewer/10.5555/al.ap.specimen.mpu006498">https://plants.jstor.org/stable/viewer/10.5555/al.ap.specimen.mpu006498]</ext-link></comment></tp:nomenclature-citation></tp:nomenclature-citation-list></tp:nomenclature><tp:treatment-sec sec-type="material" id="SECID0EOLAE"><title>Type.</title><p>[Algeria]. Djebel Aïssa, rocailles gréseuses près de l’Aïn-Aïssa, 1600 m, [without date], <italic>J. A. Battandier s. n.</italic> (Lectotype, designated here: P [P00083087]!; isolectotype MPU [MPU007787, MPU007788]!). [image of lectotype available at <ext-link xmlns:xlink="http://www.w3.org/1999/xlink" xlink:type="simple" ext-link-type="uri" xlink:href="https://plants.jstor.org/stable/viewer/10.5555/al.ap.specimen.p00083087">https://plants.jstor.org/stable/viewer/10.5555/al.ap.specimen.p00083087]</ext-link></p></tp:treatment-sec><tp:treatment-sec sec-type="notes" id="SECID0E1LAE"><title>Notes.</title><p><italic><tp:taxon-name><tp:taxon-name-part taxon-name-part-type="genus" reg="Verbascum">Verbascum</tp:taxon-name-part><tp:taxon-name-part taxon-name-part-type="species" reg="atlanticum">atlanticum</tp:taxon-name-part></tp:taxon-name></italic> was described by <xref ref-type="bibr" rid="B11">Battandier and Trabut (1889)</xref> based on material collected south of Oran, Algeria. In the protologue, the authors did not designate a holotype, nor did they provide data about the herbaria housing the original material. According to <xref ref-type="bibr" rid="B106">Stafleu and Cowan (1976–1988)</xref>, the plants collected by Battandier and Trabut are kept at Herb. MPU, but a number of duplicates can be found at Herbs P and RAR. We traced three specimens stored at Herb. MPU (MPU007787, MPU007788) and Herb. P (P00083087). The morphology of all three specimens agreed with the original description, and their locality was also in agreement with the locality data given in the protologue. It should also be noted that the specimens housed at Herb. MPU were mounted as two preparations for the same collection – sheets MPU007788 and MPU007787. Cross-labeling indicated that they were a single specimen (see Art. 8.3. of the ICN, <xref ref-type="bibr" rid="B108">Turland et al. 2018</xref>). The herbarium sheet P00083087 and those kept at Herb. MPU bore original labels handwritten by Battandier “Université d’Alger / Herbier de l’Afrique du Nord / <italic><tp:taxon-name><tp:taxon-name-part taxon-name-part-type="genus" reg="Verbascum">Verbascum</tp:taxon-name-part><tp:taxon-name-part taxon-name-part-type="species" reg="atlanticum">atlanticum</tp:taxon-name-part></tp:taxon-name></italic> Batt.! / Type! / Djebel Aïssa, rocailles grèseuses près de l’Aïn-Aïssa, 1600 m, / Leg J. A. Battandier”. Referring to Art. 9.6 of the ICN (<xref ref-type="bibr" rid="B108">Turland et al. 2018</xref>), all these specimens should be considered as syntypes. We selected sheet P00083087 as the lectotype, because it was in a better condition than the other Herb. MPU specimens, and part of its features closely agreed with the original description.</p><p>In his contributions for the Atlantic Flora, <xref ref-type="bibr" rid="B10">Battandier (1919)</xref> described another new species, <italic><tp:taxon-name><tp:taxon-name-part taxon-name-part-type="genus" reg="Verbascum">V.</tp:taxon-name-part><tp:taxon-name-part taxon-name-part-type="species" reg="pseudoblattaria">pseudoblattaria</tp:taxon-name-part></tp:taxon-name></italic>, thirty years after the description of <italic><tp:taxon-name><tp:taxon-name-part taxon-name-part-type="genus" reg="Verbascum">V.</tp:taxon-name-part><tp:taxon-name-part taxon-name-part-type="species" reg="atlanticum">atlanticum</tp:taxon-name-part></tp:taxon-name></italic>. The original material of this new species, as referred to by <xref ref-type="bibr" rid="B10">Battandier (1919)</xref> in the protologue, was collected at Djebel-M’zi, south of Oran (Algeria). We traced two sheets at Herb. MPU (MPU006498, MPU006497), which are in complete agreement with the protologue and can be considered as original material. The sheet MPU006498 is selected here as the lectotype of the name <italic><tp:taxon-name><tp:taxon-name-part taxon-name-part-type="genus" reg="Verbascum">V.</tp:taxon-name-part><tp:taxon-name-part taxon-name-part-type="species" reg="pseudoblattaria">pseudoblattaria</tp:taxon-name-part></tp:taxon-name></italic>, since it is in a better condition.</p></tp:treatment-sec><ref-list><ref id="B11"><mixed-citation xmlns:xlink="http://www.w3.org/1999/xlink" xlink:type="simple"><person-group><name name-style="western"><surname>Battandier</surname><given-names>JA</given-names></name><name name-style="western"><surname>Trabut</surname><given-names>LC</given-names></name></person-group> (<year>1889</year>) <source>Flore de l’Algérie.</source><publisher-name>Typographie Adolphe Jourdan</publisher-name>, <publisher-loc>Alger</publisher-loc>, <size units="page">885 pp</size>. <ext-link xlink:type="simple" ext-link-type="doi" xlink:href="10.5962/bhl.title.10917">https://doi.org/10.5962/bhl.title.10917</ext-link></mixed-citation></ref><ref id="B106"><mixed-citation xmlns:xlink="http://www.w3.org/1999/xlink" xlink:type="simple"><person-group><name name-style="western"><surname>Stafleu</surname><given-names>FA</given-names></name><name name-style="western"><surname>Cowan</surname><given-names>RS</given-names></name></person-group> (<year>1976–1988</year>) Taxonomic literature: A selective guide to botanical publications and collections with dates, commentaries and types, edition. 2 (Vol. 1–7). Bohn, Scheltema &amp; Holkema, Utrecht. <ext-link xlink:type="simple" ext-link-type="doi" xlink:href="10.5962/bhl.title.48631">https://doi.org/10.5962/bhl.title.48631</ext-link></mixed-citation></ref><ref id="B108"><mixed-citation xmlns:xlink="http://www.w3.org/1999/xlink" xlink:type="simple"><person-group><name name-style="western"><surname>Turland</surname><given-names>NJ</given-names></name><name name-style="western"><surname>Wiersema</surname><given-names>JH</given-names></name><name name-style="western"><surname>Barrie</surname><given-names>FR</given-names></name><name name-style="western"><surname>Greuter</surname><given-names>W</given-names></name><name name-style="western"><surname>Hawksworth</surname><given-names>DL</given-names></name><name name-style="western"><surname>Herendeen</surname><given-names>PS</given-names></name><name name-style="western"><surname>Knapp</surname><given-names>S</given-names></name><name name-style="western"><surname>Kusber</surname><given-names>WH</given-names></name><name name-style="western"><surname>Li</surname><given-names>DZ</given-names></name><name name-style="western"><surname>Marhold</surname><given-names>K</given-names></name><name name-style="western"><surname>May</surname><given-names>TW</given-names></name><name name-style="western"><surname>McNeill</surname><given-names>J</given-names></name><name name-style="western"><surname>Monro</surname><given-names>AM</given-names></name><name name-style="western"><surname>Prado</surname><given-names>J</given-names></name><name name-style="western"><surname>Price</surname><given-names>MJ</given-names></name><name name-style="western"><surname>Smith</surname><given-names>GF [Eds]</given-names></name></person-group> (<year>2018</year>) International Code of Nomenclature for algae, fungi, and plants (Shenzhen Code) adopted by the Nineteenth International Botanical Congress Shenzhen, China, July 2017. Regnum Vegetabile 159. Koeltz Botanical Books, Glashütten. <ext-link xlink:type="simple" ext-link-type="doi" xlink:href="10.12705/Code.2018">https://doi.org/10.12705/Code.2018</ext-link></mixed-citation></ref><ref id="B10"><mixed-citation xmlns:xlink="http://www.w3.org/1999/xlink" xlink:type="simple"><person-group><name name-style="western"><surname>Battandier</surname><given-names>JA</given-names></name></person-group> (<year>1919</year>) <source>Contributions à la Flore Atlantique.</source><publisher-name>Librairie Klincksieck</publisher-name>, <publisher-loc>Lhomme successeur, Paris</publisher-loc>, <size units="page">95 pp</size>.</mixed-citation></ref></ref-list></tp:taxon-treatment>
