# Supplementary material for: ﻿Nomenclature and typification in Verbascum (Scrophulariaceae) from North Africa
Source: PhytoKeys. 2023 Apr 27;225:115–52. doi: 10.3897/phytokeys.225.99356 (PMC10209509; doi:10.3897/phytokeys.225.99356)
Supplement: XML Treatment for Verbascum ballii [file phytokeys.225.99356-treatment2.xml]

<!DOCTYPE tp:taxon-treatment
  PUBLIC "-//TaxonX//DTD Taxonomic Treatment Publishing DTD v0 20100105//EN" "tax-treatment-NSO.dtd">
<tp:taxon-treatment xmlns:tp="http://www.plazi.org/taxpub"><tp:treatment-meta><kwd-group><label>Taxon classification</label><kwd>
              <named-content content-type="kingdom">Plantae</named-content>
            </kwd><kwd>
              <named-content content-type="order">Lamiales</named-content>
            </kwd><kwd>
              <named-content content-type="family">Scrophulariaceae</named-content>
            </kwd></kwd-group><mixed-citation publication-type="journal"><person-group><name><surname>Khamar</surname><given-names>Hamid</given-names></name><name><surname>Oualidi</surname><given-names>Jalal El</given-names></name><name><surname>Touhami</surname><given-names>Amina Ouazzani</given-names></name><name><surname>Civeyrel</surname><given-names>Laure</given-names></name></person-group><article-title>﻿Nomenclature and typification in <italic><tp:taxon-name><tp:taxon-name-part taxon-name-part-type="genus" reg="Verbascum">Verbascum</tp:taxon-name-part></tp:taxon-name></italic> (<tp:taxon-name><tp:taxon-name-part taxon-name-part-type="family">Scrophulariaceae</tp:taxon-name-part></tp:taxon-name>) from North Africa</article-title><source>PhytoKeys</source><day>27</day><month>04</month><year>2023</year><volume>225</volume><fpage>115</fpage><lpage>152</lpage><pub-id pub-id-type="doi">10.3897/phytokeys.225.99356</pub-id></mixed-citation></tp:treatment-meta><tp:nomenclature><label>﻿</label><tp:taxon-name>
            <object-id xmlns:xlink="http://www.w3.org/1999/xlink" content-type="arpha" xlink:type="simple">748D0104-66CD-5FEC-B745-5FFA78BDA307</object-id>
            <tp:taxon-name-part taxon-name-part-type="genus" reg="Verbascum">Verbascum</tp:taxon-name-part>
            <tp:taxon-name-part taxon-name-part-type="species" reg="ballii">ballii</tp:taxon-name-part>
          </tp:taxon-name><tp:taxon-authority>(Batt.) Hub. -Mor., in Bauhinia 5(1): 10. 1973.</tp:taxon-authority><tp:nomenclature-citation-list><tp:nomenclature-citation><tp:taxon-name>
                <tp:taxon-name-part taxon-name-part-type="genus" reg="Celsia"/>
                <tp:taxon-name-part taxon-name-part-type="species" reg="ballii"/>
              </tp:taxon-name><comment>≡ <tp:taxon-name><tp:taxon-name-part taxon-name-part-type="genus" reg="Celsia">Celsia</tp:taxon-name-part><tp:taxon-name-part taxon-name-part-type="species" reg="ballii">ballii</tp:taxon-name-part></tp:taxon-name> Batt., in Battandier &amp; Trabut, Fl. Algèrie, Dicot.: 628. 1889 [basionym]. Type: [Algeria]. Oued Biskra, April 1895, <italic>J. A. Battandier, s.n</italic>. (Neotype, designated here: MPU [MPU007789]!, isoneotype MPU [MP007790]!). [image of neotype available at <ext-link xmlns:xlink="http://www.w3.org/1999/xlink" xlink:type="simple" ext-link-type="uri" xlink:href="https://plants.jstor.org/stable/viewer/10.5555/al.ap.specimen.mpu007789">https://plants.jstor.org/stable/viewer/10.5555/al.ap.specimen.mpu007789]</ext-link>. ≡ <tp:taxon-name><tp:taxon-name-part taxon-name-part-type="genus" reg="Celsia">Celsia</tp:taxon-name-part><tp:taxon-name-part taxon-name-part-type="species" reg="laciniata">laciniata</tp:taxon-name-part><tp:taxon-name-part taxon-name-part-type="infraspecific-rank">var.</tp:taxon-name-part><tp:taxon-name-part taxon-name-part-type="variety" reg="ballii">ballii</tp:taxon-name-part></tp:taxon-name> (Batt.) Batt., in Battand. &amp; Trab. Fl. Anal. &amp; Synopt. Alg.-Tun.: 243. 1902. ≡ <tp:taxon-name><tp:taxon-name-part taxon-name-part-type="genus" reg="Verbascum">Verbascum</tp:taxon-name-part><tp:taxon-name-part taxon-name-part-type="species" reg="ballii">ballii</tp:taxon-name-part></tp:taxon-name> (Batt.) Qaiser, in Fl. Libya 88: 26. 1982, comb. nov. superfl. </comment></tp:nomenclature-citation><tp:nomenclature-citation><tp:taxon-name>
                <tp:taxon-name-part taxon-name-part-type="genus" reg="Celsia"/>
                <tp:taxon-name-part taxon-name-part-type="species" reg="cretica"/>
                <tp:taxon-name-part taxon-name-part-type="variety" reg="cavanillesii"/>
              </tp:taxon-name><comment>= <tp:taxon-name><tp:taxon-name-part taxon-name-part-type="genus" reg="Celsia">Celsia</tp:taxon-name-part><tp:taxon-name-part taxon-name-part-type="species" reg="cretica">cretica</tp:taxon-name-part><tp:taxon-name-part taxon-name-part-type="authority">L.</tp:taxon-name-part><tp:taxon-name-part taxon-name-part-type="infraspecific-rank">var.</tp:taxon-name-part><tp:taxon-name-part taxon-name-part-type="variety" reg="cavanillesii">cavanillesii</tp:taxon-name-part></tp:taxon-name> auct. Spicil. Fl. Maroc: 584. 1878, Non <tp:taxon-name><tp:taxon-name-part taxon-name-part-type="genus" reg="Celsia">Celsia</tp:taxon-name-part><tp:taxon-name-part taxon-name-part-type="species" reg="cretica">cretica</tp:taxon-name-part><tp:taxon-name-part taxon-name-part-type="infraspecific-rank">var.</tp:taxon-name-part><tp:taxon-name-part taxon-name-part-type="variety" reg="cavanillesii">cavanillesii</tp:taxon-name-part></tp:taxon-name> Kunze ex Willk., in Willk. &amp; Lange, Prodr. Fl. Hispan. 2: 545. 1870; nec <tp:taxon-name><tp:taxon-name-part taxon-name-part-type="genus" reg="Celsia">C.</tp:taxon-name-part><tp:taxon-name-part taxon-name-part-type="species" reg="cavanillesii">cavanillesii</tp:taxon-name-part></tp:taxon-name> Kunze in Flora 29: 698. 1846. </comment></tp:nomenclature-citation><tp:nomenclature-citation><tp:taxon-name>
                <tp:taxon-name-part taxon-name-part-type="genus" reg="Celsia"/>
                <tp:taxon-name-part taxon-name-part-type="species" reg="laciniata"/>
                <tp:taxon-name-part taxon-name-part-type="variety" reg="brvipes"/>
              </tp:taxon-name><comment>= <tp:taxon-name><tp:taxon-name-part taxon-name-part-type="genus" reg="Celsia">Celsia</tp:taxon-name-part><tp:taxon-name-part taxon-name-part-type="species" reg="laciniata">laciniata</tp:taxon-name-part><tp:taxon-name-part taxon-name-part-type="authority">Poir.</tp:taxon-name-part><tp:taxon-name-part taxon-name-part-type="infraspecific-rank">var.</tp:taxon-name-part><tp:taxon-name-part taxon-name-part-type="variety" reg="brvipes">brvipes</tp:taxon-name-part></tp:taxon-name> Barratte, in Bonnet &amp; Barratte Cat. Rais. Pl. Vasc. Tunisie: 311. 1896. Type: not designated. </comment></tp:nomenclature-citation></tp:nomenclature-citation-list></tp:nomenclature><tp:treatment-sec sec-type="notes" id="SECID0EXUAE"><title>Notes.</title><p>When he described this species, Battandier (in <xref ref-type="bibr" rid="B11">Battandier and Trabut 1889</xref>) did not specify in which herbarium the type had been deposited. After an in-depth search, we found three sheets at Herb. MPU bearing labels handwritten by Battandier and rewritten by Dr. R. Maire, on which he noted “Type”. The first sheet (MPU007789) bore a label reading “Oued Biskra, Avril 1895, [Battandier’s signature]”, the second one (MP007790) bore a label reading “<italic><tp:taxon-name><tp:taxon-name-part taxon-name-part-type="genus" reg="Celsia">Celsia</tp:taxon-name-part><tp:taxon-name-part taxon-name-part-type="species" reg="ballii">ballii</tp:taxon-name-part></tp:taxon-name></italic> Batt. / El Kantara / Avril 1895 / <italic>leg. J. A. Battandier</italic> / [Battandier’s signature]/” and the last one (MPU009629) bore a label reading “<italic><tp:taxon-name><tp:taxon-name-part taxon-name-part-type="genus" reg="Celsia">Celsia</tp:taxon-name-part><tp:taxon-name-part taxon-name-part-type="species" reg="ballii">ballii</tp:taxon-name-part></tp:taxon-name></italic> Batt / C. Aïn-Oumach, montagne / <italic>J. A. Battandier</italic>”. However, these sheets presented two inaccuracies when compared with the protologue: (1) specimens MPU007789 and MP007790 were collected after the protologue was published, and (2) the collection locality indicated on the label of sheet MPU009629 did not match with the one cited in the protologue. Therefore, the “type” notation by Maire on <italic><tp:taxon-name><tp:taxon-name-part taxon-name-part-type="genus" reg="Celsia">Celsia</tp:taxon-name-part><tp:taxon-name-part taxon-name-part-type="species" reg="ballii">ballii</tp:taxon-name-part></tp:taxon-name></italic> sheets was mistaken. Since no specimen from the original gathering in any institution was traced, a neotype should be designated according to Arts 9.8 of the ICN (<xref ref-type="bibr" rid="B108">Turland et al. 2018</xref>). We selected sheet MPU007789 stored at Herb. MPU as a neotype since it was collected and identified by Battandier and display all the morphological features described in the protologue.</p></tp:treatment-sec><ref-list><ref id="B11"><mixed-citation xmlns:xlink="http://www.w3.org/1999/xlink" xlink:type="simple"><person-group><name name-style="western"><surname>Battandier</surname><given-names>JA</given-names></name><name name-style="western"><surname>Trabut</surname><given-names>LC</given-names></name></person-group> (<year>1889</year>) <source>Flore de l’Algérie.</source><publisher-name>Typographie Adolphe Jourdan</publisher-name>, <publisher-loc>Alger</publisher-loc>, <size units="page">885 pp</size>. <ext-link xlink:type="simple" ext-link-type="doi" xlink:href="10.5962/bhl.title.10917">https://doi.org/10.5962/bhl.title.10917</ext-link></mixed-citation></ref><ref id="B108"><mixed-citation xmlns:xlink="http://www.w3.org/1999/xlink" xlink:type="simple"><person-group><name name-style="western"><surname>Turland</surname><given-names>NJ</given-names></name><name name-style="western"><surname>Wiersema</surname><given-names>JH</given-names></name><name name-style="western"><surname>Barrie</surname><given-names>FR</given-names></name><name name-style="western"><surname>Greuter</surname><given-names>W</given-names></name><name name-style="western"><surname>Hawksworth</surname><given-names>DL</given-names></name><name name-style="western"><surname>Herendeen</surname><given-names>PS</given-names></name><name name-style="western"><surname>Knapp</surname><given-names>S</given-names></name><name name-style="western"><surname>Kusber</surname><given-names>WH</given-names></name><name name-style="western"><surname>Li</surname><given-names>DZ</given-names></name><name name-style="western"><surname>Marhold</surname><given-names>K</given-names></name><name name-style="western"><surname>May</surname><given-names>TW</given-names></name><name name-style="western"><surname>McNeill</surname><given-names>J</given-names></name><name name-style="western"><surname>Monro</surname><given-names>AM</given-names></name><name name-style="western"><surname>Prado</surname><given-names>J</given-names></name><name name-style="western"><surname>Price</surname><given-names>MJ</given-names></name><name name-style="western"><surname>Smith</surname><given-names>GF [Eds]</given-names></name></person-group> (<year>2018</year>) International Code of Nomenclature for algae, fungi, and plants (Shenzhen Code) adopted by the Nineteenth International Botanical Congress Shenzhen, China, July 2017. Regnum Vegetabile 159. Koeltz Botanical Books, Glashütten. <ext-link xlink:type="simple" ext-link-type="doi" xlink:href="10.12705/Code.2018">https://doi.org/10.12705/Code.2018</ext-link></mixed-citation></ref></ref-list></tp:taxon-treatment>
