# Supplementary material for: ﻿Nomenclature and typification in Verbascum (Scrophulariaceae) from North Africa
Source: PhytoKeys. 2023 Apr 27;225:115–52. doi: 10.3897/phytokeys.225.99356 (PMC10209509; doi:10.3897/phytokeys.225.99356)
Supplement: XML Treatment for Verbascum battandieri [file phytokeys.225.99356-treatment3.xml]

<!DOCTYPE tp:taxon-treatment
  PUBLIC "-//TaxonX//DTD Taxonomic Treatment Publishing DTD v0 20100105//EN" "tax-treatment-NSO.dtd">
<tp:taxon-treatment xmlns:tp="http://www.plazi.org/taxpub"><tp:treatment-meta><kwd-group><label>Taxon classification</label><kwd>
              <named-content content-type="kingdom">Plantae</named-content>
            </kwd><kwd>
              <named-content content-type="order">Lamiales</named-content>
            </kwd><kwd>
              <named-content content-type="family">Scrophulariaceae</named-content>
            </kwd></kwd-group><mixed-citation publication-type="journal"><person-group><name><surname>Khamar</surname><given-names>Hamid</given-names></name><name><surname>Oualidi</surname><given-names>Jalal El</given-names></name><name><surname>Touhami</surname><given-names>Amina Ouazzani</given-names></name><name><surname>Civeyrel</surname><given-names>Laure</given-names></name></person-group><article-title>﻿Nomenclature and typification in <italic><tp:taxon-name><tp:taxon-name-part taxon-name-part-type="genus" reg="Verbascum">Verbascum</tp:taxon-name-part></tp:taxon-name></italic> (<tp:taxon-name><tp:taxon-name-part taxon-name-part-type="family">Scrophulariaceae</tp:taxon-name-part></tp:taxon-name>) from North Africa</article-title><source>PhytoKeys</source><day>27</day><month>04</month><year>2023</year><volume>225</volume><fpage>115</fpage><lpage>152</lpage><pub-id pub-id-type="doi">10.3897/phytokeys.225.99356</pub-id></mixed-citation></tp:treatment-meta><tp:nomenclature><label>﻿</label><tp:taxon-name>
            <object-id xmlns:xlink="http://www.w3.org/1999/xlink" content-type="arpha" xlink:type="simple">4A14C3CC-C99B-5901-BDE5-58FEC2A66F7A</object-id>
            <tp:taxon-name-part taxon-name-part-type="genus" reg="Verbascum">Verbascum</tp:taxon-name-part>
            <tp:taxon-name-part taxon-name-part-type="species" reg="battandieri">battandieri</tp:taxon-name-part>
          </tp:taxon-name><tp:taxon-authority>(Murb.) Hub.-Mor., in Bauhinia 5(1): 10. 1973.</tp:taxon-authority><tp:nomenclature-citation-list><tp:nomenclature-citation><tp:taxon-name>
                <tp:taxon-name-part taxon-name-part-type="genus" reg="Celsia"/>
                <tp:taxon-name-part taxon-name-part-type="species" reg="battandieri"/>
              </tp:taxon-name><comment>≡ <tp:taxon-name><tp:taxon-name-part taxon-name-part-type="genus" reg="Celsia">Celsia</tp:taxon-name-part><tp:taxon-name-part taxon-name-part-type="species" reg="battandieri">battandieri</tp:taxon-name-part></tp:taxon-name> Murb., in Lunds Univ. Arsskrift, 2 n.f., 22(1): 209.1925. Type: [Algeria]. Algérie occid. Oran, à Santa Cruz, rochers calcaires au-dessus du col, 15 May 1924, <italic>A. Faure, s.n.</italic> (Lectotype, designated here: JE [JE00013725]!; isolectotype: JE [JE00013700, JE00013701, JE00013702, JE00013703]!).[image available at <ext-link xmlns:xlink="http://www.w3.org/1999/xlink" xlink:type="simple" ext-link-type="uri" xlink:href="https://plants.jstor.org/stable/viewer/10.5555/al.ap.specimen.je00013725">https://plants.jstor.org/stable/viewer/10.5555/al.ap.specimen.je00013725)]</ext-link>. </comment></tp:nomenclature-citation><tp:nomenclature-citation><tp:taxon-name>
                <tp:taxon-name-part taxon-name-part-type="genus" reg="Celsia"/>
                <tp:taxon-name-part taxon-name-part-type="species" reg="laciniata"/>
              </tp:taxon-name><comment>= <tp:taxon-name><tp:taxon-name-part taxon-name-part-type="genus" reg="Celsia">Celsia</tp:taxon-name-part><tp:taxon-name-part taxon-name-part-type="species" reg="laciniata">laciniata</tp:taxon-name-part></tp:taxon-name> auct., in Battandier &amp; Trabut, Fl. Alg. 1(4): 629. 1890, non <tp:taxon-name><tp:taxon-name-part taxon-name-part-type="genus" reg="Celsia">C.</tp:taxon-name-part><tp:taxon-name-part taxon-name-part-type="species" reg="laciniata">laciniata</tp:taxon-name-part></tp:taxon-name> Poir., Lam., in Encycl., Suppl. 2: 147. 1811, nec <tp:taxon-name><tp:taxon-name-part taxon-name-part-type="genus" reg="Celsia">C.</tp:taxon-name-part><tp:taxon-name-part taxon-name-part-type="species" reg="laciniata">laciniata</tp:taxon-name-part></tp:taxon-name> Coss. ex Ball, in J. Linn. Soc., Bot. 16: 585. 1878. </comment></tp:nomenclature-citation><tp:nomenclature-citation><tp:taxon-name>
                <tp:taxon-name-part taxon-name-part-type="genus" reg="Celsia"/>
                <tp:taxon-name-part taxon-name-part-type="species" reg="barnadesii"/>
                <tp:taxon-name-part taxon-name-part-type="variety" reg="mauritanica"/>
              </tp:taxon-name><comment>= <tp:taxon-name><tp:taxon-name-part taxon-name-part-type="genus" reg="Celsia">Celsia</tp:taxon-name-part><tp:taxon-name-part taxon-name-part-type="species" reg="barnadesii">barnadesii</tp:taxon-name-part><tp:taxon-name-part taxon-name-part-type="infraspecific-rank">var.</tp:taxon-name-part><tp:taxon-name-part taxon-name-part-type="variety" reg="mauritanica">mauritanica</tp:taxon-name-part></tp:taxon-name> Pau, in Mem. Mus. Ci. Nat. Barcelona, Ser. Bot. 1(1): 59. 1922 [basionym]. Type: [Morocco]. Riff oriental aux alentours de Zeluan, 2 May 1910, <italic>C. Pau s.n.</italic> (Lectotype designated by <xref ref-type="bibr" rid="B85">Nualart et al. 2018</xref>, p. 614): MA [MA108921]!; isolectotypes: BCN [BCN52463]!, G [G00414977]!, LD [LD1967555]!, MA [MA108919]!, MA [MA108920]!, P [P03425530]!). ≡ <tp:taxon-name><tp:taxon-name-part taxon-name-part-type="genus" reg="Celsia">Celsia</tp:taxon-name-part><tp:taxon-name-part taxon-name-part-type="species" reg="mauritanica">mauritanica</tp:taxon-name-part></tp:taxon-name> (Pau) Sennen &amp; Mauricio, in Monde Pl. 3(66–181): 1. 1929. </comment></tp:nomenclature-citation><tp:nomenclature-citation><tp:taxon-name>
                <tp:taxon-name-part taxon-name-part-type="genus" reg="Celsia"/>
                <tp:taxon-name-part taxon-name-part-type="species" reg="rhiphaea"/>
              </tp:taxon-name><comment>= <tp:taxon-name><tp:taxon-name-part taxon-name-part-type="genus" reg="Celsia">Celsia</tp:taxon-name-part><tp:taxon-name-part taxon-name-part-type="species" reg="rhiphaea">rhiphaea</tp:taxon-name-part></tp:taxon-name> Murb., in Bot. Not. 1945: 109. 1945 [basionym]. Type: [Morocco]. In declivibus calc, littoris rhiphaei, ad pedem Yebel Malmusi (Bocoya), 100 m alt., 4 June 1927, <italic>Font-Quer 565.</italic> B: [n. v.] ([Type specimen is not traced; likely the sheet has been destroyed during the World War II (Hiepko, 1987)]). ≡ <tp:taxon-name><tp:taxon-name-part taxon-name-part-type="genus" reg="Verbascum">Verbascum</tp:taxon-name-part><tp:taxon-name-part taxon-name-part-type="species" reg="rhiphaeum">rhiphaeum</tp:taxon-name-part></tp:taxon-name> (Murb.) Hub.-Mor., in Bauhinia 5(1): 14. 1973. </comment></tp:nomenclature-citation></tp:nomenclature-citation-list></tp:nomenclature><tp:treatment-sec sec-type="notes" id="SECID0ER3AE"><title>Notes.</title><p>In the protologue of this species, <xref ref-type="bibr" rid="B78">Murbeck (1925)</xref> cited more than 30 gatherings, and he indicated the herbaria (B, WU, JE) that housed the specimens he examined. In the absence of any indication of a single specimen as the type, all the specimens cited in the protologue can be considered as syntypes according to Art. 9.6 of the ICN (<xref ref-type="bibr" rid="B108">Turland et al. 2018</xref>). Following the indications of <xref ref-type="bibr" rid="B78">Murbeck (1925)</xref>, we only traced five sheets (JE00013700, JE00013701, JE00013702, JE00013703, JE00013725) at Herb. JE. These specimens completely agree with the protologue and can be safely considered as original material. However, as the other sheets stored at Herb. B mentioned by Murbeck were not found, we can assume that they were all destroyed by the fire following bombing by the Allied forces during World War II (see Hiepko, 1987). A detailed examination of the specimen and photos of JE00013725, presumably examined by Murbeck, matched with all the criteria and the description provided in the protologue, so we select it here as the lectotype of the name <italic><tp:taxon-name><tp:taxon-name-part taxon-name-part-type="genus" reg="Verbascum">Verbascum</tp:taxon-name-part><tp:taxon-name-part taxon-name-part-type="species" reg="battandieri">battandieri</tp:taxon-name-part></tp:taxon-name></italic>.</p></tp:treatment-sec><ref-list><ref id="B85"><mixed-citation xmlns:xlink="http://www.w3.org/1999/xlink" xlink:type="simple"><person-group><name name-style="western"><surname>Nualart</surname><given-names>N</given-names></name><name name-style="western"><surname>Ibâñez</surname><given-names>N</given-names></name><name name-style="western"><surname>Susanna</surname><given-names>A</given-names></name><name name-style="western"><surname>Soriano</surname><given-names>I</given-names></name></person-group> (<year>2018</year>) <article-title>Typification of names of plants described by Carlos Pau from Morocco (1908–1922).</article-title><source>Taxon</source><volume>67</volume>(<issue>3</issue>): <fpage>614</fpage>–<lpage>620</lpage>. <ext-link xlink:type="simple" ext-link-type="doi" xlink:href="10.12705/673.13">https://doi.org/10.12705/673.13</ext-link></mixed-citation></ref><ref id="B78"><mixed-citation xmlns:xlink="http://www.w3.org/1999/xlink" xlink:type="simple"><person-group><name name-style="western"><surname>Murbeck</surname><given-names>SS</given-names></name></person-group> (<year>1925</year>) <article-title>Monographie der Gattung <italic><tp:taxon-name><tp:taxon-name-part taxon-name-part-type="genus">Celsia</tp:taxon-name-part></tp:taxon-name></italic>.</article-title><source>Acta Universitatis Lundensis</source><volume>22</volume>: <fpage>1</fpage>–<lpage>237</lpage>.</mixed-citation></ref><ref id="B108"><mixed-citation xmlns:xlink="http://www.w3.org/1999/xlink" xlink:type="simple"><person-group><name name-style="western"><surname>Turland</surname><given-names>NJ</given-names></name><name name-style="western"><surname>Wiersema</surname><given-names>JH</given-names></name><name name-style="western"><surname>Barrie</surname><given-names>FR</given-names></name><name name-style="western"><surname>Greuter</surname><given-names>W</given-names></name><name name-style="western"><surname>Hawksworth</surname><given-names>DL</given-names></name><name name-style="western"><surname>Herendeen</surname><given-names>PS</given-names></name><name name-style="western"><surname>Knapp</surname><given-names>S</given-names></name><name name-style="western"><surname>Kusber</surname><given-names>WH</given-names></name><name name-style="western"><surname>Li</surname><given-names>DZ</given-names></name><name name-style="western"><surname>Marhold</surname><given-names>K</given-names></name><name name-style="western"><surname>May</surname><given-names>TW</given-names></name><name name-style="western"><surname>McNeill</surname><given-names>J</given-names></name><name name-style="western"><surname>Monro</surname><given-names>AM</given-names></name><name name-style="western"><surname>Prado</surname><given-names>J</given-names></name><name name-style="western"><surname>Price</surname><given-names>MJ</given-names></name><name name-style="western"><surname>Smith</surname><given-names>GF [Eds]</given-names></name></person-group> (<year>2018</year>) International Code of Nomenclature for algae, fungi, and plants (Shenzhen Code) adopted by the Nineteenth International Botanical Congress Shenzhen, China, July 2017. Regnum Vegetabile 159. Koeltz Botanical Books, Glashütten. <ext-link xlink:type="simple" ext-link-type="doi" xlink:href="10.12705/Code.2018">https://doi.org/10.12705/Code.2018</ext-link></mixed-citation></ref></ref-list></tp:taxon-treatment>
