# Supplementary material for: ﻿Nomenclature and typification in Verbascum (Scrophulariaceae) from North Africa
Source: PhytoKeys. 2023 Apr 27;225:115–52. doi: 10.3897/phytokeys.225.99356 (PMC10209509; doi:10.3897/phytokeys.225.99356)
Supplement: XML Treatment for Verbascum blattaria [file phytokeys.225.99356-treatment4.xml]

<!DOCTYPE tp:taxon-treatment
  PUBLIC "-//TaxonX//DTD Taxonomic Treatment Publishing DTD v0 20100105//EN" "tax-treatment-NSO.dtd">
<tp:taxon-treatment xmlns:tp="http://www.plazi.org/taxpub"><tp:treatment-meta><kwd-group><label>Taxon classification</label><kwd>
              <named-content content-type="kingdom">Plantae</named-content>
            </kwd><kwd>
              <named-content content-type="order">Lamiales</named-content>
            </kwd><kwd>
              <named-content content-type="family">Scrophulariaceae</named-content>
            </kwd></kwd-group><mixed-citation publication-type="journal"><person-group><name><surname>Khamar</surname><given-names>Hamid</given-names></name><name><surname>Oualidi</surname><given-names>Jalal El</given-names></name><name><surname>Touhami</surname><given-names>Amina Ouazzani</given-names></name><name><surname>Civeyrel</surname><given-names>Laure</given-names></name></person-group><article-title>﻿Nomenclature and typification in <italic><tp:taxon-name><tp:taxon-name-part taxon-name-part-type="genus" reg="Verbascum">Verbascum</tp:taxon-name-part></tp:taxon-name></italic> (<tp:taxon-name><tp:taxon-name-part taxon-name-part-type="family">Scrophulariaceae</tp:taxon-name-part></tp:taxon-name>) from North Africa</article-title><source>PhytoKeys</source><day>27</day><month>04</month><year>2023</year><volume>225</volume><fpage>115</fpage><lpage>152</lpage><pub-id pub-id-type="doi">10.3897/phytokeys.225.99356</pub-id></mixed-citation></tp:treatment-meta><tp:nomenclature><label>﻿</label><tp:taxon-name>
            <object-id xmlns:xlink="http://www.w3.org/1999/xlink" content-type="arpha" xlink:type="simple">3AA2B6F8-94F1-5634-8CB4-592C6B335FC1</object-id>
            <tp:taxon-name-part taxon-name-part-type="genus" reg="Verbascum">Verbascum</tp:taxon-name-part>
            <tp:taxon-name-part taxon-name-part-type="species" reg="blattaria">blattaria</tp:taxon-name-part>
          </tp:taxon-name><tp:taxon-authority>L., Sp. Pl. 1: 178. 1753.</tp:taxon-authority><tp:nomenclature-citation-list><tp:nomenclature-citation><tp:taxon-name>
                <tp:taxon-name-part taxon-name-part-type="genus" reg="Blattaria"/>
                <tp:taxon-name-part taxon-name-part-type="species" reg="alba"/>
              </tp:taxon-name><comment>= <tp:taxon-name><tp:taxon-name-part taxon-name-part-type="genus" reg="Blattaria">Blattaria</tp:taxon-name-part><tp:taxon-name-part taxon-name-part-type="species" reg="alba">alba</tp:taxon-name-part></tp:taxon-name> Mill., Fig. Pl. Gard. Dict. 1: 45. 1760. </comment></tp:nomenclature-citation><tp:nomenclature-citation><tp:taxon-name>
                <tp:taxon-name-part taxon-name-part-type="genus" reg="Verbascum"/>
                <tp:taxon-name-part taxon-name-part-type="species" reg="glabrum"/>
              </tp:taxon-name><comment>= <tp:taxon-name><tp:taxon-name-part taxon-name-part-type="genus" reg="Verbascum">Verbascum</tp:taxon-name-part><tp:taxon-name-part taxon-name-part-type="species" reg="glabrum">glabrum</tp:taxon-name-part></tp:taxon-name> Mill., Gard. Dict. ed. VIII: n. 8 1768. </comment></tp:nomenclature-citation><tp:nomenclature-citation><tp:taxon-name>
                <tp:taxon-name-part taxon-name-part-type="genus" reg="Verbascum"/>
                <tp:taxon-name-part taxon-name-part-type="species" reg="cordatum"/>
              </tp:taxon-name><comment>= <tp:taxon-name><tp:taxon-name-part taxon-name-part-type="genus" reg="Verbascum">Verbascum</tp:taxon-name-part><tp:taxon-name-part taxon-name-part-type="species" reg="cordatum">cordatum</tp:taxon-name-part></tp:taxon-name> Desf., in Fl. Atl. 1: 186. 1798. </comment></tp:nomenclature-citation><tp:nomenclature-citation><tp:taxon-name>
                <tp:taxon-name-part taxon-name-part-type="genus" reg="Verbascum"/>
                <tp:taxon-name-part taxon-name-part-type="species" reg="repandum"/>
              </tp:taxon-name><comment>= <tp:taxon-name><tp:taxon-name-part taxon-name-part-type="genus" reg="Verbascum">Verbascum</tp:taxon-name-part><tp:taxon-name-part taxon-name-part-type="species" reg="repandum">repandum</tp:taxon-name-part></tp:taxon-name> Willd., Enumeratio Plantarum: 226. 1809. </comment></tp:nomenclature-citation><tp:nomenclature-citation><tp:taxon-name>
                <tp:taxon-name-part taxon-name-part-type="genus" reg="Thapsus"/>
                <tp:taxon-name-part taxon-name-part-type="species" reg="blattaria"/>
              </tp:taxon-name><comment>≡ <tp:taxon-name><tp:taxon-name-part taxon-name-part-type="genus" reg="Thapsus">Thapsus</tp:taxon-name-part><tp:taxon-name-part taxon-name-part-type="species" reg="blattaria">blattaria</tp:taxon-name-part></tp:taxon-name> (L.) Raf., in Fl. Tellur. 4: 89. 1838. </comment></tp:nomenclature-citation><tp:nomenclature-citation><tp:taxon-name>
                <tp:taxon-name-part taxon-name-part-type="genus" reg="Verbascum"/>
                <tp:taxon-name-part taxon-name-part-type="species" reg="blattaria"/>
                <tp:taxon-name-part taxon-name-part-type="variety" reg="albiflorum"/>
              </tp:taxon-name><comment>= <tp:taxon-name><tp:taxon-name-part taxon-name-part-type="genus" reg="Verbascum">Verbascum</tp:taxon-name-part><tp:taxon-name-part taxon-name-part-type="species" reg="blattaria">blattaria</tp:taxon-name-part><tp:taxon-name-part taxon-name-part-type="infraspecific-rank">var.</tp:taxon-name-part><tp:taxon-name-part taxon-name-part-type="variety" reg="albiflorum">albiflorum</tp:taxon-name-part></tp:taxon-name> G.Don, in Gen. Hist. 4: 497 1838. ≡ <tp:taxon-name><tp:taxon-name-part taxon-name-part-type="genus" reg="Verbascum">Verbascum</tp:taxon-name-part><tp:taxon-name-part taxon-name-part-type="species" reg="blattaria">blattaria</tp:taxon-name-part><tp:taxon-name-part taxon-name-part-type="infraspecific-rank">f.</tp:taxon-name-part><tp:taxon-name-part taxon-name-part-type="form" reg="albiflora">albiflora</tp:taxon-name-part></tp:taxon-name> (G.Don) House, in Bull. New York State Mus. Nat. Hist. 243–244: 45. 1923. </comment></tp:nomenclature-citation><tp:nomenclature-citation><tp:taxon-name>
                <tp:taxon-name-part taxon-name-part-type="genus" reg="Verbascum"/>
                <tp:taxon-name-part taxon-name-part-type="species" reg="blattaria"/>
                <tp:taxon-name-part taxon-name-part-type="variety" reg="albiflorum"/>
              </tp:taxon-name><comment>= <tp:taxon-name><tp:taxon-name-part taxon-name-part-type="genus" reg="Verbascum">Verbascum</tp:taxon-name-part><tp:taxon-name-part taxon-name-part-type="species" reg="blattaria">blattaria</tp:taxon-name-part><tp:taxon-name-part taxon-name-part-type="infraspecific-rank">var.</tp:taxon-name-part><tp:taxon-name-part taxon-name-part-type="variety" reg="albiflorum">albiflorum</tp:taxon-name-part></tp:taxon-name> Kuntze, in Revis. Gen. Pl. 2: 468.1891, nom. illeg. </comment></tp:nomenclature-citation><tp:nomenclature-citation><tp:taxon-name>
                <tp:taxon-name-part taxon-name-part-type="genus" reg="Blattaria"/>
                <tp:taxon-name-part taxon-name-part-type="species" reg="vulgaris"/>
              </tp:taxon-name><comment>= <tp:taxon-name><tp:taxon-name-part taxon-name-part-type="genus" reg="Blattaria">Blattaria</tp:taxon-name-part><tp:taxon-name-part taxon-name-part-type="species" reg="vulgaris">vulgaris</tp:taxon-name-part></tp:taxon-name> Fourr., in Ann. Soc. Linn. Lyon, N. S. 17: 125. 1869. </comment></tp:nomenclature-citation><tp:nomenclature-citation><tp:taxon-name>
                <tp:taxon-name-part taxon-name-part-type="genus" reg="Verbascum"/>
                <tp:taxon-name-part taxon-name-part-type="species" reg="blattaria"/>
                <tp:taxon-name-part taxon-name-part-type="variety" reg="brevipedicellatum"/>
              </tp:taxon-name><comment>= <tp:taxon-name><tp:taxon-name-part taxon-name-part-type="genus" reg="Verbascum">Verbascum</tp:taxon-name-part><tp:taxon-name-part taxon-name-part-type="species" reg="blattaria">blattaria</tp:taxon-name-part><tp:taxon-name-part taxon-name-part-type="authority">L.</tp:taxon-name-part><tp:taxon-name-part taxon-name-part-type="infraspecific-rank">var.</tp:taxon-name-part><tp:taxon-name-part taxon-name-part-type="variety" reg="brevipedicellatum">brevipedicellatum</tp:taxon-name-part></tp:taxon-name> Halácsy. in Ost. bot. Zeitschr. XLII: 419. 1892. Type: [Greece]. Insula Thasos. Limenas, in pratis arenosis in oliveto. 04 June 1891, <italic>P. Sintenis &amp; J. F. N Bornmüller 655</italic> (Lectotype, designated here: LD [LD1393506 image!]; isolectotypes JE [JE00012328 image!], K [K000806399 image!], B [B100278360 image!, B100278359 image!]. [image of lectotype available at <ext-link xmlns:xlink="http://www.w3.org/1999/xlink" xlink:type="simple" ext-link-type="uri" xlink:href="https://plants.jstor.org/stable/viewer/10.5555/al.ap.specimen.ld1393506">https://plants.jstor.org/stable/viewer/10.5555/al.ap.specimen.ld1393506]</ext-link>. <bold>(2)</bold></comment></tp:nomenclature-citation><tp:nomenclature-citation><tp:taxon-name>
                <tp:taxon-name-part taxon-name-part-type="genus" reg="Verbascum"/>
                <tp:taxon-name-part taxon-name-part-type="species" reg="blattaria"/>
                <tp:taxon-name-part taxon-name-part-type="variety" reg="crenatum"/>
              </tp:taxon-name><comment>= <tp:taxon-name><tp:taxon-name-part taxon-name-part-type="genus" reg="Verbascum">Verbascum</tp:taxon-name-part><tp:taxon-name-part taxon-name-part-type="species" reg="blattaria">blattaria</tp:taxon-name-part><tp:taxon-name-part taxon-name-part-type="infraspecific-rank">var.</tp:taxon-name-part><tp:taxon-name-part taxon-name-part-type="variety" reg="crenatum">crenatum</tp:taxon-name-part></tp:taxon-name> Rouy in Rouy &amp; Foucaud, Fl. France 11: 10. 1909. </comment></tp:nomenclature-citation><tp:nomenclature-citation><tp:taxon-name>
                <tp:taxon-name-part taxon-name-part-type="genus" reg="Verbascum"/>
                <tp:taxon-name-part taxon-name-part-type="species" reg="rhinanthifolium"/>
              </tp:taxon-name><comment>= <tp:taxon-name><tp:taxon-name-part taxon-name-part-type="genus" reg="Verbascum">Verbascum</tp:taxon-name-part><tp:taxon-name-part taxon-name-part-type="species" reg="rhinanthifolium">rhinanthifolium</tp:taxon-name-part></tp:taxon-name> Davidov in Trav. Soc. Bulg. Sci. Nat. 8: 101. 1915. </comment></tp:nomenclature-citation><tp:nomenclature-citation><tp:taxon-name>
                <tp:taxon-name-part taxon-name-part-type="genus" reg="Verbascum"/>
                <tp:taxon-name-part taxon-name-part-type="species" reg="carduifolium"/>
              </tp:taxon-name><comment>= <tp:taxon-name><tp:taxon-name-part taxon-name-part-type="genus" reg="Verbascum">Verbascum</tp:taxon-name-part><tp:taxon-name-part taxon-name-part-type="species" reg="carduifolium">carduifolium</tp:taxon-name-part></tp:taxon-name> Murb. ex. Hayek, Repert. Spec. Nov. Regni Veg. Beih. 30(2): 131. 1929. ≡ <tp:taxon-name><tp:taxon-name-part taxon-name-part-type="genus" reg="Verbascum">Verbascum</tp:taxon-name-part><tp:taxon-name-part taxon-name-part-type="species" reg="blattaria">blattaria</tp:taxon-name-part><tp:taxon-name-part taxon-name-part-type="infraspecific-rank">var.</tp:taxon-name-part><tp:taxon-name-part taxon-name-part-type="variety" reg="carduifolium">carduifolium</tp:taxon-name-part></tp:taxon-name> Murb., in Lunds Univ. Arsskrift, 2n.f., 29 (2): 567. 1933. Type: [Greece]. Malakasi; in vinetis, 17 June 1896, <italic>P. Sintenis, 632.</italic> (leolotype, designated here: B [B100278358 image!]; isolectotypes: WU [WU0126534 image!], LD [LD1364911 image!, LD1395023 image!, LD1392908 image!, LD1394623 image!]). [image of lectotype available at <ext-link xmlns:xlink="http://www.w3.org/1999/xlink" xlink:type="simple" ext-link-type="uri" xlink:href="https://plants.jstor.org/stable/viewer/10.5555/al.ap.specimen.b_10_0278358">https://plants.jstor.org/stable/viewer/10.5555/al.ap.specimen.b_10_0278358]</ext-link>. <bold>(3)</bold></comment></tp:nomenclature-citation><tp:nomenclature-citation><tp:taxon-name>
                <tp:taxon-name-part taxon-name-part-type="genus" reg="Verbascum"/>
                <tp:taxon-name-part taxon-name-part-type="species" reg="blattaria"/>
                <tp:taxon-name-part taxon-name-part-type="variety" reg="gracilipes"/>
              </tp:taxon-name><comment>= <tp:taxon-name><tp:taxon-name-part taxon-name-part-type="genus" reg="Verbascum">Verbascum</tp:taxon-name-part><tp:taxon-name-part taxon-name-part-type="species" reg="blattaria">blattaria</tp:taxon-name-part><tp:taxon-name-part taxon-name-part-type="infraspecific-rank">var.</tp:taxon-name-part><tp:taxon-name-part taxon-name-part-type="variety" reg="gracilipes">gracilipes</tp:taxon-name-part></tp:taxon-name> Murb. in Lunds Univ. Arsskrift, 2n.f., 29 (2): 566. 1933. Type: [Greece]. Volo: Portaria, in vinetis, 02 September 1896, <italic>P. Sintenis 1301</italic> (Lectotype, designated here: B [B100278357 image!]; isolectotypes: JE [JE00012330 image!, JE00012331 image!]; WU [WU0126494 image!]). [Greece]. In valle Tempe: prope Papapuli 28–31 Jully 1913, <italic>B. Tuntas, 1954</italic> (Residual syntype: WU [WU0126493]!; In valle Tempe: prope Papapuli 28–31 July 1913, <italic>B. Tuntas, 1955</italic> (Residual syntype: WU [WU0126492 image!]). [image of lectotype available at <ext-link xmlns:xlink="http://www.w3.org/1999/xlink" xlink:type="simple" ext-link-type="uri" xlink:href="https://plants.jstor.org/stable/viewer/10.5555/al.ap.specimen.b_10_0278357">https://plants.jstor.org/stable/viewer/10.5555/al.ap.specimen.b_10_0278357]</ext-link>. <bold>(4)</bold></comment></tp:nomenclature-citation><tp:nomenclature-citation><tp:taxon-name>
                <tp:taxon-name-part taxon-name-part-type="genus" reg="Verbascum"/>
                <tp:taxon-name-part taxon-name-part-type="species" reg="blattaria"/>
                <tp:taxon-name-part taxon-name-part-type="variety" reg="brachycalyx"/>
              </tp:taxon-name><comment>= <tp:taxon-name><tp:taxon-name-part taxon-name-part-type="genus" reg="Verbascum">Verbascum</tp:taxon-name-part><tp:taxon-name-part taxon-name-part-type="species" reg="blattaria">blattaria</tp:taxon-name-part><tp:taxon-name-part taxon-name-part-type="infraspecific-rank">var.</tp:taxon-name-part><tp:taxon-name-part taxon-name-part-type="variety" reg="brachycalyx">brachycalyx</tp:taxon-name-part></tp:taxon-name> Murb. in Lunds Univ. Arsskrift, 2n.f., 29 (2): 567. 1933. Type: [Greece]. Insula Zakynthos (Zante): in humidis montis Skopos; reg. infer, 4 May 1926, <italic>J. F. N. Bornmüller 1177</italic> (Lectotype, designated here: B [B100278364 image!]; isolectotypes: B [B100278363 image!]). [Greece]. Insula Kephalonia, in olivetis ad Argostoli, 23 May 1926, <italic>J. F. N. Bornmüller 1174</italic> (Residual syntype: JE [JE00012329 image!], S [S10-26942 image!, S12-12718 image!]). [Greece]. Insula Zakynthos (Zante), in herbidum montis Skopos, 04 May 1926, <italic>J. F. N. Bornmüller 1177</italic> (Residual syntype: S [S10-26943 image!]). [GREECE]. Insula Zakynthos (Zante); in olivetis 23 May 1926, <italic>J. F. N. Bornmüller 1174</italic> (Residual syntype: B [B100278367 image!]). [Greece]. Insula Zakynthos (Zante); in olivetis, 02 May 1926, <italic>J. F. N. Bornmüller 1175</italic> (Residual syntype: B [B100278366 image!]). [image of lectotype available at <ext-link xmlns:xlink="http://www.w3.org/1999/xlink" xlink:type="simple" ext-link-type="uri" xlink:href="https://plants.jstor.org/stable/viewer/10.5555/al.ap.specimen.b_10_0278364">https://plants.jstor.org/stable/viewer/10.5555/al.ap.specimen.b_10_0278364]</ext-link>. <bold>(5)</bold></comment></tp:nomenclature-citation></tp:nomenclature-citation-list></tp:nomenclature><tp:treatment-sec sec-type="material" id="SECID0EXNAG"><title>Type.</title><p>(lectotype was designated by <xref ref-type="bibr" rid="B49">Huber-Morath 1971</xref>, pg. 143): LINN [Herb. Linn. No. 242.6.]).</p></tp:treatment-sec><tp:treatment-sec sec-type="notes" id="SECID0EBOAG"><title>Notes.</title><p>Original material is kept in the Linnaean Herbarium at the Linnean Society of London; an image of the lectotype is available at <ext-link xmlns:xlink="http://www.w3.org/1999/xlink" xlink:type="simple" ext-link-type="uri" xlink:href="http://linnean-online.org/1836/">http://linnean-online.org/1836/</ext-link>.</p><p><bold>(2)</bold> No specimens were cited in the protologue (<xref ref-type="bibr" rid="B44">Halácsy 1892</xref>) of <tp:taxon-name><tp:taxon-name-part taxon-name-part-type="genus" reg="Verbascum">Verbascum</tp:taxon-name-part><tp:taxon-name-part taxon-name-part-type="species" reg="blattaria">blattaria</tp:taxon-name-part><tp:taxon-name-part taxon-name-part-type="authority">L.</tp:taxon-name-part><tp:taxon-name-part taxon-name-part-type="infraspecific-rank">var.</tp:taxon-name-part><tp:taxon-name-part taxon-name-part-type="variety" reg="brevipedicellatum">brevipedicellatum</tp:taxon-name-part></tp:taxon-name>. However, according to <xref ref-type="bibr" rid="B80">Murbeck (1933)</xref> the description of this taxon was based on material collected by Sintenis and Bornmüller from 1883 to1892 in Greece. We have located five sheets that have been lodged at the following four Herbs: LD (LD1393506), JE (JE00012328), K (K000806399), and B (B100278360, B100278359), the labels’ data of which correspond to those reported by <xref ref-type="bibr" rid="B80">Murbeck (1933)</xref>. Hence, these specimens are eligible and can be considered as original material. The sheet LD1393506 preserved at Herb. LD is here selected as the lectotype of the name <tp:taxon-name><tp:taxon-name-part taxon-name-part-type="genus" reg="Verbascum">Verbascum</tp:taxon-name-part><tp:taxon-name-part taxon-name-part-type="species" reg="blattaria">blattaria</tp:taxon-name-part><tp:taxon-name-part taxon-name-part-type="authority">L.</tp:taxon-name-part><tp:taxon-name-part taxon-name-part-type="infraspecific-rank">var.</tp:taxon-name-part><tp:taxon-name-part taxon-name-part-type="variety" reg="brevipedicellatum">brevipedicellatum</tp:taxon-name-part></tp:taxon-name>.</p><p><bold>(3)</bold> The name of <italic><tp:taxon-name><tp:taxon-name-part taxon-name-part-type="genus" reg="Verbascum">Verbascum</tp:taxon-name-part><tp:taxon-name-part taxon-name-part-type="species" reg="carduifolium">carduifolium</tp:taxon-name-part></tp:taxon-name></italic> was first published by <xref ref-type="bibr" rid="B78">Murbeck (1925</xref>: 168), but without a description. Four years later, <xref ref-type="bibr" rid="B46">Hayek (1929)</xref> gave the description of <italic><tp:taxon-name><tp:taxon-name-part taxon-name-part-type="genus" reg="Verbascum">V.</tp:taxon-name-part><tp:taxon-name-part taxon-name-part-type="species" reg="carduifolium">carduifolium</tp:taxon-name-part></tp:taxon-name></italic> Murb. ex. Hayek and mentioned a locality “The.” [as an abbreviation of Thessalía]. Four years later, the taxonomic status of this species has been assessed by <xref ref-type="bibr" rid="B80">Murbeck (1933</xref>: 567) and he regarded it as a variety under <italic><tp:taxon-name><tp:taxon-name-part taxon-name-part-type="genus" reg="Verbascum">Verbascum</tp:taxon-name-part><tp:taxon-name-part taxon-name-part-type="species" reg="blattaria">blattaria</tp:taxon-name-part></tp:taxon-name></italic> L. In addition to the morphological description, <xref ref-type="bibr" rid="B80">Murbeck (1933)</xref> cited an element collected by P. Sintenis viz. “In monte pindo Malakasi, in pratis supra pagum. determ. Leg. P. Sintenis 17 /6/ 1896, n. 632” and he indicated the herbaria (B, WU, LD) that housed the specimens he surveyed. We located six sheets, all of them from the locality given in the protologue, belonging to the Sintenis collections: B (Barcode B100278358), WU (WU0126534) and LD (LD1364911, LD1395023, LD1392908, LD1394623) at Herb. The sheet B100278358 conserved at Herb. B is here designated as lectotype for the name <italic><tp:taxon-name><tp:taxon-name-part taxon-name-part-type="genus" reg="Verbascum">V.</tp:taxon-name-part><tp:taxon-name-part taxon-name-part-type="species" reg="carduifolium">carduifolium</tp:taxon-name-part></tp:taxon-name></italic>.</p><p><bold>(4)</bold> In the protologue of <tp:taxon-name><tp:taxon-name-part taxon-name-part-type="genus" reg="Verbascum">Verbascum</tp:taxon-name-part><tp:taxon-name-part taxon-name-part-type="species" reg="blattaria">blattaria</tp:taxon-name-part><tp:taxon-name-part taxon-name-part-type="infraspecific-rank">var.</tp:taxon-name-part><tp:taxon-name-part taxon-name-part-type="variety" reg="gracilipes">gracilipes</tp:taxon-name-part></tp:taxon-name>, <xref ref-type="bibr" rid="B80">Murbeck (1933)</xref> cited 11 gatherings, but he does not provide the name of the herbarium where the original material has been deposited. Six sheets from three different Herbs (B, JE, WU) were traced only: B (Barcode B100278357), JE (JE00012330, JE00012331) and WU (WU0126492, WU0126493, WU0126494). All of these specimens are consistent with the location and diagnosis given in the protologue and can be considered as original material. Since no specimen-type has been designated, all of these specimens can be considered syntypes under Art. 9.6 of the ICN (<xref ref-type="bibr" rid="B108">Turland et al. 2018</xref>). The specimen B100278357 preserved at Herb. P is selected here as the lectotype for the name of this variety.</p><p><bold>(5)</bold> In describing <tp:taxon-name><tp:taxon-name-part taxon-name-part-type="genus" reg="Verbascum">Verbascum</tp:taxon-name-part><tp:taxon-name-part taxon-name-part-type="species" reg="blattaria">blattaria</tp:taxon-name-part><tp:taxon-name-part taxon-name-part-type="infraspecific-rank">var.</tp:taxon-name-part><tp:taxon-name-part taxon-name-part-type="variety" reg="brachycalyx">brachycalyx</tp:taxon-name-part></tp:taxon-name>, <xref ref-type="bibr" rid="B80">Murbeck (1933)</xref> referred to eight collections made in five different regions in Greece, but he did not designate a single type for the name. We traced eight specimens in Herbs. B (B100278364, B100278363, B100278367, B100278366), S (S10-26942, S10-26943, S12-12718) and JE (JE00012329) which can be considered original material. We here designate the specimen B100278364 preserved at Herb. B as the lectotype of the name <tp:taxon-name><tp:taxon-name-part taxon-name-part-type="genus" reg="Verbascum">V.</tp:taxon-name-part><tp:taxon-name-part taxon-name-part-type="species" reg="blattaria">blattaria</tp:taxon-name-part><tp:taxon-name-part taxon-name-part-type="infraspecific-rank">var.</tp:taxon-name-part><tp:taxon-name-part taxon-name-part-type="variety" reg="brachycalyx">brachycalyx</tp:taxon-name-part></tp:taxon-name> since it is well preserved.</p></tp:treatment-sec><ref-list><ref id="B49"><mixed-citation xmlns:xlink="http://www.w3.org/1999/xlink" xlink:type="simple"><person-group><name name-style="western"><surname>Huber-Morath</surname><given-names>A</given-names></name></person-group> (<year>1971</year>) <article-title>Die Türkischen Verbasceen. Denkschr. Schweiz. Naturf. Ges.</article-title><volume>87</volume>: <fpage>1</fpage>–<lpage>166</lpage>.</mixed-citation></ref><ref id="B44"><mixed-citation xmlns:xlink="http://www.w3.org/1999/xlink" xlink:type="simple"><person-group><name name-style="western"><surname>Halácsy</surname><given-names>EV</given-names></name></person-group> (<year>1892</year>) <article-title>Beiträge zur Flora der Balkanhalbinsel. IX.</article-title><source>Oesterreichische botanische Zeitschrift</source><volume>42</volume>(<issue>10</issue>): <fpage>419</fpage>. <ext-link xlink:type="simple" ext-link-type="doi" xlink:href="10.1007/BF01791084">https://doi.org/10.1007/BF01791084</ext-link></mixed-citation></ref><ref id="B80"><mixed-citation xmlns:xlink="http://www.w3.org/1999/xlink" xlink:type="simple"><person-group><name name-style="western"><surname>Murbeck</surname><given-names>SS</given-names></name></person-group> (<year>1933</year>) <article-title>Monographie der Gattung <italic><tp:taxon-name><tp:taxon-name-part taxon-name-part-type="genus">Verbascum</tp:taxon-name-part></tp:taxon-name></italic>.</article-title><source>Acta Universitatis Lundensis</source><volume>29</volume>: <fpage>1</fpage>–<lpage>630</lpage>.</mixed-citation></ref><ref id="B78"><mixed-citation xmlns:xlink="http://www.w3.org/1999/xlink" xlink:type="simple"><person-group><name name-style="western"><surname>Murbeck</surname><given-names>SS</given-names></name></person-group> (<year>1925</year>) <article-title>Monographie der Gattung <italic><tp:taxon-name><tp:taxon-name-part taxon-name-part-type="genus">Celsia</tp:taxon-name-part></tp:taxon-name></italic>.</article-title><source>Acta Universitatis Lundensis</source><volume>22</volume>: <fpage>1</fpage>–<lpage>237</lpage>.</mixed-citation></ref><ref id="B46"><mixed-citation xmlns:xlink="http://www.w3.org/1999/xlink" xlink:type="simple"><person-group><name name-style="western"><surname>Hayek</surname><given-names>A</given-names></name></person-group> (<year>1929</year>) <article-title>Prodromus florae peninsulae balcanicae. 2. Band: <tp:taxon-name><tp:taxon-name-part taxon-name-part-type="class">Dicotyledoneae</tp:taxon-name-part></tp:taxon-name> Sympetalae.</article-title><source>Repertorium Specierum Novarum Regni Vegetabilis</source><volume>30</volume>(<issue>2</issue>): <fpage>131</fpage>.</mixed-citation></ref><ref id="B108"><mixed-citation xmlns:xlink="http://www.w3.org/1999/xlink" xlink:type="simple"><person-group><name name-style="western"><surname>Turland</surname><given-names>NJ</given-names></name><name name-style="western"><surname>Wiersema</surname><given-names>JH</given-names></name><name name-style="western"><surname>Barrie</surname><given-names>FR</given-names></name><name name-style="western"><surname>Greuter</surname><given-names>W</given-names></name><name name-style="western"><surname>Hawksworth</surname><given-names>DL</given-names></name><name name-style="western"><surname>Herendeen</surname><given-names>PS</given-names></name><name name-style="western"><surname>Knapp</surname><given-names>S</given-names></name><name name-style="western"><surname>Kusber</surname><given-names>WH</given-names></name><name name-style="western"><surname>Li</surname><given-names>DZ</given-names></name><name name-style="western"><surname>Marhold</surname><given-names>K</given-names></name><name name-style="western"><surname>May</surname><given-names>TW</given-names></name><name name-style="western"><surname>McNeill</surname><given-names>J</given-names></name><name name-style="western"><surname>Monro</surname><given-names>AM</given-names></name><name name-style="western"><surname>Prado</surname><given-names>J</given-names></name><name name-style="western"><surname>Price</surname><given-names>MJ</given-names></name><name name-style="western"><surname>Smith</surname><given-names>GF [Eds]</given-names></name></person-group> (<year>2018</year>) International Code of Nomenclature for algae, fungi, and plants (Shenzhen Code) adopted by the Nineteenth International Botanical Congress Shenzhen, China, July 2017. Regnum Vegetabile 159. Koeltz Botanical Books, Glashütten. <ext-link xlink:type="simple" ext-link-type="doi" xlink:href="10.12705/Code.2018">https://doi.org/10.12705/Code.2018</ext-link></mixed-citation></ref></ref-list></tp:taxon-treatment>
