# Supplementary material for: ﻿Nomenclature and typification in Verbascum (Scrophulariaceae) from North Africa
Source: PhytoKeys. 2023 Apr 27;225:115–52. doi: 10.3897/phytokeys.225.99356 (PMC10209509; doi:10.3897/phytokeys.225.99356)
Supplement: XML Treatment for Verbascum boerhavii [file phytokeys.225.99356-treatment5.xml]

<!DOCTYPE tp:taxon-treatment
  PUBLIC "-//TaxonX//DTD Taxonomic Treatment Publishing DTD v0 20100105//EN" "tax-treatment-NSO.dtd">
<tp:taxon-treatment xmlns:tp="http://www.plazi.org/taxpub"><tp:treatment-meta><kwd-group><label>Taxon classification</label><kwd>
              <named-content content-type="kingdom">Plantae</named-content>
            </kwd><kwd>
              <named-content content-type="order">Lamiales</named-content>
            </kwd><kwd>
              <named-content content-type="family">Scrophulariaceae</named-content>
            </kwd></kwd-group><mixed-citation publication-type="journal"><person-group><name><surname>Khamar</surname><given-names>Hamid</given-names></name><name><surname>Oualidi</surname><given-names>Jalal El</given-names></name><name><surname>Touhami</surname><given-names>Amina Ouazzani</given-names></name><name><surname>Civeyrel</surname><given-names>Laure</given-names></name></person-group><article-title>﻿Nomenclature and typification in <italic><tp:taxon-name><tp:taxon-name-part taxon-name-part-type="genus" reg="Verbascum">Verbascum</tp:taxon-name-part></tp:taxon-name></italic> (<tp:taxon-name><tp:taxon-name-part taxon-name-part-type="family">Scrophulariaceae</tp:taxon-name-part></tp:taxon-name>) from North Africa</article-title><source>PhytoKeys</source><day>27</day><month>04</month><year>2023</year><volume>225</volume><fpage>115</fpage><lpage>152</lpage><pub-id pub-id-type="doi">10.3897/phytokeys.225.99356</pub-id></mixed-citation></tp:treatment-meta><tp:nomenclature><label>﻿</label><tp:taxon-name>
            <object-id xmlns:xlink="http://www.w3.org/1999/xlink" content-type="arpha" xlink:type="simple">24FB12CA-F107-5DE7-A2AF-61D0BFAB702E</object-id>
            <tp:taxon-name-part taxon-name-part-type="genus" reg="Verbascum">Verbascum</tp:taxon-name-part>
            <tp:taxon-name-part taxon-name-part-type="species" reg="boerhavii">boerhavii</tp:taxon-name-part>
          </tp:taxon-name><tp:taxon-authority>L. Sp. Pl. 1: 177. 1753, Syst. Nat. ed. 12, 2: 169. 1767, Mant. Pl.: 45. 1767.</tp:taxon-authority><tp:nomenclature-citation-list><tp:nomenclature-citation><tp:taxon-name>
                <tp:taxon-name-part taxon-name-part-type="genus" reg="Verbascum"/>
                <tp:taxon-name-part taxon-name-part-type="species" reg="majale"/>
              </tp:taxon-name><comment>= <tp:taxon-name><tp:taxon-name-part taxon-name-part-type="genus" reg="Verbascum">Verbascum</tp:taxon-name-part><tp:taxon-name-part taxon-name-part-type="species" reg="majale">majale</tp:taxon-name-part></tp:taxon-name> DC., in Fl. Franç. 6: 415. 1815. </comment></tp:nomenclature-citation><tp:nomenclature-citation><tp:taxon-name>
                <tp:taxon-name-part taxon-name-part-type="genus" reg="Verbascum"/>
                <tp:taxon-name-part taxon-name-part-type="species" reg="bicolor"/>
              </tp:taxon-name><comment>= <tp:taxon-name><tp:taxon-name-part taxon-name-part-type="genus" reg="Verbascum">Verbascum</tp:taxon-name-part><tp:taxon-name-part taxon-name-part-type="species" reg="bicolor">bicolor</tp:taxon-name-part></tp:taxon-name> Badarò in Brugnat. Giorn. Fis. Dec. II. vii.: 365. 1824. </comment></tp:nomenclature-citation><tp:nomenclature-citation><tp:taxon-name>
                <tp:taxon-name-part taxon-name-part-type="genus" reg="Lychnitis"/>
                <tp:taxon-name-part taxon-name-part-type="species" reg="boerhavii"/>
              </tp:taxon-name><comment>= <tp:taxon-name><tp:taxon-name-part taxon-name-part-type="genus" reg="Lychnitis">Lychnitis</tp:taxon-name-part><tp:taxon-name-part taxon-name-part-type="species" reg="boerhavii">boerhavii</tp:taxon-name-part></tp:taxon-name> (L.) Fourr. in Ann. Soc. Linn. Lyon ser. 2 17: 125. 1869. </comment></tp:nomenclature-citation><tp:nomenclature-citation><tp:taxon-name>
                <tp:taxon-name-part taxon-name-part-type="genus" reg="Celsia"/>
                <tp:taxon-name-part taxon-name-part-type="species" reg="floccosa"/>
              </tp:taxon-name><comment>= <tp:taxon-name><tp:taxon-name-part taxon-name-part-type="genus" reg="Celsia">Celsia</tp:taxon-name-part><tp:taxon-name-part taxon-name-part-type="species" reg="floccosa">floccosa</tp:taxon-name-part></tp:taxon-name> Porta, in Nuovo Giorn. Bot. Ital. 19: 313. 1887, nom. illegit., non Benth. </comment></tp:nomenclature-citation><tp:nomenclature-citation><tp:taxon-name>
                <tp:taxon-name-part taxon-name-part-type="genus" reg="Vrebascum"/>
                <tp:taxon-name-part taxon-name-part-type="species" reg="portae"/>
              </tp:taxon-name><comment>= <tp:taxon-name><tp:taxon-name-part taxon-name-part-type="genus" reg="Vrebascum">Vrebascum</tp:taxon-name-part><tp:taxon-name-part taxon-name-part-type="species" reg="portae">portae</tp:taxon-name-part></tp:taxon-name> Willk. in Ill. Fl. Hispan. 2: 124. 1888. </comment></tp:nomenclature-citation><tp:nomenclature-citation><tp:taxon-name>
                <tp:taxon-name-part taxon-name-part-type="genus" reg="Verbascum"/>
                <tp:taxon-name-part taxon-name-part-type="species" reg="boerhavii"/>
                <tp:taxon-name-part taxon-name-part-type="variety" reg="knochei"/>
              </tp:taxon-name><comment>= <tp:taxon-name><tp:taxon-name-part taxon-name-part-type="genus" reg="Verbascum">Verbascum</tp:taxon-name-part><tp:taxon-name-part taxon-name-part-type="species" reg="boerhavii">boerhavii</tp:taxon-name-part><tp:taxon-name-part taxon-name-part-type="infraspecific-rank">var.</tp:taxon-name-part><tp:taxon-name-part taxon-name-part-type="variety" reg="knochei">knochei</tp:taxon-name-part></tp:taxon-name> Benedí, Orell &amp; J.J.Orell in Butll. Inst. Catalana Hist. Nat. 57: 62. 1989. </comment></tp:nomenclature-citation><tp:nomenclature-citation><tp:taxon-name>
                <tp:taxon-name-part taxon-name-part-type="genus" reg="Verbascum"/>
                <tp:taxon-name-part taxon-name-part-type="species" reg="boerhavii"/>
                <tp:taxon-name-part taxon-name-part-type="variety" reg="longebracteatum"/>
              </tp:taxon-name><comment>= <tp:taxon-name><tp:taxon-name-part taxon-name-part-type="genus" reg="Verbascum">Verbascum</tp:taxon-name-part><tp:taxon-name-part taxon-name-part-type="species" reg="boerhavii">boerhavii</tp:taxon-name-part><tp:taxon-name-part taxon-name-part-type="infraspecific-rank">var.</tp:taxon-name-part><tp:taxon-name-part taxon-name-part-type="variety" reg="longebracteatum">longebracteatum</tp:taxon-name-part></tp:taxon-name> Willk., Suppl. Prodr. Fl. Hispan.: 170. 1893. </comment></tp:nomenclature-citation><tp:nomenclature-citation><tp:taxon-name>
                <tp:taxon-name-part taxon-name-part-type="genus" reg="Verbascum"/>
                <tp:taxon-name-part taxon-name-part-type="species" reg="majale"/>
                <tp:taxon-name-part taxon-name-part-type="variety" reg="bicolor"/>
              </tp:taxon-name><comment>= <tp:taxon-name><tp:taxon-name-part taxon-name-part-type="genus" reg="Verbascum">Verbascum</tp:taxon-name-part><tp:taxon-name-part taxon-name-part-type="species" reg="majale">majale</tp:taxon-name-part><tp:taxon-name-part taxon-name-part-type="infraspecific-rank">var.</tp:taxon-name-part><tp:taxon-name-part taxon-name-part-type="variety" reg="bicolor">bicolor</tp:taxon-name-part></tp:taxon-name> (Badarò) Rouy in Rouy &amp; Foucaud, Fl. France 11: 9. 1909. </comment></tp:nomenclature-citation><tp:nomenclature-citation><tp:taxon-name>
                <tp:taxon-name-part taxon-name-part-type="genus" reg="Verbascum"/>
                <tp:taxon-name-part taxon-name-part-type="species" reg="majale"/>
                <tp:taxon-name-part taxon-name-part-type="variety" reg="lanceolatum"/>
              </tp:taxon-name><comment>= <tp:taxon-name><tp:taxon-name-part taxon-name-part-type="genus" reg="Verbascum">Verbascum</tp:taxon-name-part><tp:taxon-name-part taxon-name-part-type="species" reg="majale">majale</tp:taxon-name-part><tp:taxon-name-part taxon-name-part-type="infraspecific-rank">var.</tp:taxon-name-part><tp:taxon-name-part taxon-name-part-type="variety" reg="lanceolatum">lanceolatum</tp:taxon-name-part></tp:taxon-name> Rouy in Rouy &amp; Foucaud, Fl. France 11: 9. 1909. </comment></tp:nomenclature-citation><tp:nomenclature-citation><tp:taxon-name>
                <tp:taxon-name-part taxon-name-part-type="genus" reg="Verbascum"/>
                <tp:taxon-name-part taxon-name-part-type="species" reg="boerhavii"/>
                <tp:taxon-name-part taxon-name-part-type="variety" reg="portae"/>
              </tp:taxon-name><comment>= <tp:taxon-name><tp:taxon-name-part taxon-name-part-type="genus" reg="Verbascum">Verbascum</tp:taxon-name-part><tp:taxon-name-part taxon-name-part-type="species" reg="boerhavii">boerhavii</tp:taxon-name-part><tp:taxon-name-part taxon-name-part-type="infraspecific-rank">var.</tp:taxon-name-part><tp:taxon-name-part taxon-name-part-type="variety" reg="portae">portae</tp:taxon-name-part></tp:taxon-name> (Willk.) Knoche, Fl. Balear. 2: 367. 1922. </comment></tp:nomenclature-citation><tp:nomenclature-citation><tp:taxon-name>
                <tp:taxon-name-part taxon-name-part-type="genus" reg="Verbascum"/>
                <tp:taxon-name-part taxon-name-part-type="species" reg="boerhavii"/>
                <tp:taxon-name-part taxon-name-part-type="form" reg="bicolor"/>
              </tp:taxon-name><comment>= <tp:taxon-name><tp:taxon-name-part taxon-name-part-type="genus" reg="Verbascum">Verbascum</tp:taxon-name-part><tp:taxon-name-part taxon-name-part-type="species" reg="boerhavii">boerhavii</tp:taxon-name-part><tp:taxon-name-part taxon-name-part-type="infraspecific-rank">f.</tp:taxon-name-part><tp:taxon-name-part taxon-name-part-type="form" reg="bicolor">bicolor</tp:taxon-name-part></tp:taxon-name> (Badarò) Murb., in Acta Univ. Lund. ser. 2 29(2): 159. 1933. </comment></tp:nomenclature-citation><tp:nomenclature-citation><tp:taxon-name>
                <tp:taxon-name-part taxon-name-part-type="genus" reg="Verbascum"/>
                <tp:taxon-name-part taxon-name-part-type="species" reg="hookerianum"/>
                <tp:taxon-name-part taxon-name-part-type="variety" reg="pseudocalycinum"/>
              </tp:taxon-name><comment>= <tp:taxon-name><tp:taxon-name-part taxon-name-part-type="genus" reg="Verbascum">Verbascum</tp:taxon-name-part><tp:taxon-name-part taxon-name-part-type="species" reg="hookerianum">hookerianum</tp:taxon-name-part><tp:taxon-name-part taxon-name-part-type="infraspecific-rank">var.</tp:taxon-name-part><tp:taxon-name-part taxon-name-part-type="variety" reg="pseudocalycinum">pseudocalycinum</tp:taxon-name-part></tp:taxon-name> Maire &amp; Murb. in Bull. Sco. D’Hist. Nat. Afr. Du Nord 18: 84. 1927. Type: [Morocco]. Grand Atlas, Reraya: rocailles porphyriques au-dessous du Tizi-n-Tagherat, 2600–2800 m, 21 July 1922, <italic>R. Maire s.n</italic>. (lectotype, designated here: RAB [RAB030509!]!). [Morocco]. Grand Atlas, Reraya: rocailles porphyriques au-dessous du Tizi-n-Tagherat, 2500–2800 m, 23 July 1922, <italic>R. Maire s.n</italic>. (Residual syntype: MPU [MPU010269!; MPU010270!]). [Morocco]. Grand Atlas, Reraya: rocailles porphyriques au-dessous du Tizi-n-Tagherat, 3000 m, 23 July 1922, <italic>R. Maire s.n</italic>. (Residual syntype: MPU [MPU010268!]). [image of lectotype available at <ext-link xmlns:xlink="http://www.w3.org/1999/xlink" xlink:type="simple" ext-link-type="uri" xlink:href="https://plants.jstor.org/stable/viewer/10.5555/al.ap.specimen.rab030509">https://plants.jstor.org/stable/viewer/10.5555/al.ap.specimen.rab030509]</ext-link><bold>(2)</bold></comment></tp:nomenclature-citation><tp:nomenclature-citation><tp:taxon-name>
                <tp:taxon-name-part taxon-name-part-type="genus" reg="Verbascum"/>
                <tp:taxon-name-part taxon-name-part-type="species" reg="boerhavii"/>
                <tp:taxon-name-part taxon-name-part-type="subspecies" reg="portae"/>
              </tp:taxon-name><comment>= <tp:taxon-name><tp:taxon-name-part taxon-name-part-type="genus" reg="Verbascum">Verbascum</tp:taxon-name-part><tp:taxon-name-part taxon-name-part-type="species" reg="boerhavii">boerhavii</tp:taxon-name-part><tp:taxon-name-part taxon-name-part-type="infraspecific-rank">subsp.</tp:taxon-name-part><tp:taxon-name-part taxon-name-part-type="subspecies" reg="portae">portae</tp:taxon-name-part></tp:taxon-name> (Willk.) Malag., Sin. Fl. Ibér. 92: 1465. 1978. </comment></tp:nomenclature-citation></tp:nomenclature-citation-list></tp:nomenclature><tp:treatment-sec sec-type="material" id="SECID0ELCBG"><title>Type.</title><p>(lectotype designated by <xref ref-type="bibr" rid="B36">Ferrer-Gallego 2014</xref>, pg. 253. 2014): LINN [Herb. Linn. No. 242.2]!). (1)</p></tp:treatment-sec><tp:treatment-sec sec-type="notes" id="SECID0EVCBG"><title>Notes.</title><p>Original material is kept in the Linnaean Herbarium at the Linnean Society of London; an image of the lectotype is available at <ext-link xmlns:xlink="http://www.w3.org/1999/xlink" xlink:type="simple" ext-link-type="uri" xlink:href="http://linneanonline.org/1832/">http://linneanonline.org/1832/</ext-link>.</p><p><bold>(2)</bold> Maire and Murbeck (in <xref ref-type="bibr" rid="B79">Murbeck 1927</xref>) described <tp:taxon-name><tp:taxon-name-part taxon-name-part-type="genus" reg="Verbascum">V.</tp:taxon-name-part><tp:taxon-name-part taxon-name-part-type="species" reg="hookerianum">hookerianum</tp:taxon-name-part><tp:taxon-name-part taxon-name-part-type="infraspecific-rank">var.</tp:taxon-name-part><tp:taxon-name-part taxon-name-part-type="variety" reg="pseudocalycinum">pseudocalycinum</tp:taxon-name-part></tp:taxon-name> on the basis of specimens collected from Reraya region in the Great Atlas, Morocco. However, the protologue does not give the name of the herbarium where the original material was deposited. The search for type material brought us to four specimens housed at Herb. RAB (RAB030509) and at Herb. MPU (MPU010269; MPU010270, MPU010268). The sheet RAB030509 stored at herb RAB is here selected as the lectotype for the name <tp:taxon-name><tp:taxon-name-part taxon-name-part-type="genus" reg="Verbascum">V.</tp:taxon-name-part><tp:taxon-name-part taxon-name-part-type="species" reg="hookerianum">hookerianum</tp:taxon-name-part><tp:taxon-name-part taxon-name-part-type="infraspecific-rank">var.</tp:taxon-name-part><tp:taxon-name-part taxon-name-part-type="variety" reg="pseudocalycinum">pseudocalycinum</tp:taxon-name-part></tp:taxon-name>.</p></tp:treatment-sec><ref-list><ref id="B36"><mixed-citation xmlns:xlink="http://www.w3.org/1999/xlink" xlink:type="simple"><person-group><name name-style="western"><surname>Ferrer-Gallego</surname><given-names>PP</given-names></name></person-group> (<year>2014</year>) <article-title>Typification of <italic><tp:taxon-name><tp:taxon-name-part taxon-name-part-type="genus">Verbascum</tp:taxon-name-part><tp:taxon-name-part taxon-name-part-type="species">boerhavii</tp:taxon-name-part></tp:taxon-name></italic> L. (<tp:taxon-name><tp:taxon-name-part taxon-name-part-type="family">Scrophulariaceae</tp:taxon-name-part></tp:taxon-name>: Verbasceae).</article-title><source>Webbia</source><volume>69</volume>(<issue>2</issue>): <fpage>253</fpage>–<lpage>254</lpage>. <ext-link xlink:type="simple" ext-link-type="doi" xlink:href="10.1080/00837792.2014.970757">https://doi.org/10.1080/00837792.2014.970757</ext-link></mixed-citation></ref><ref id="B79"><mixed-citation xmlns:xlink="http://www.w3.org/1999/xlink" xlink:type="simple"><person-group><name name-style="western"><surname>Murbeck</surname><given-names>SS</given-names></name></person-group> (<year>1927</year>) <article-title>Aperçu des <italic><tp:taxon-name><tp:taxon-name-part taxon-name-part-type="genus">Verbascum</tp:taxon-name-part></tp:taxon-name></italic> du Nord-Ouest de l’Afrique.</article-title><source>Bulletin de la Société d'Histoire Naturelle de l'Afrique du Nord</source><volume>18</volume>: <fpage>82</fpage>–<lpage>84</lpage>.</mixed-citation></ref></ref-list></tp:taxon-treatment>
