# Supplementary material for: ﻿Nomenclature and typification in Verbascum (Scrophulariaceae) from North Africa
Source: PhytoKeys. 2023 Apr 27;225:115–52. doi: 10.3897/phytokeys.225.99356 (PMC10209509; doi:10.3897/phytokeys.225.99356)
Supplement: XML Treatment for Verbascum calycinum [file phytokeys.225.99356-treatment6.xml]

<!DOCTYPE tp:taxon-treatment
  PUBLIC "-//TaxonX//DTD Taxonomic Treatment Publishing DTD v0 20100105//EN" "tax-treatment-NSO.dtd">
<tp:taxon-treatment xmlns:tp="http://www.plazi.org/taxpub"><tp:treatment-meta><kwd-group><label>Taxon classification</label><kwd>
              <named-content content-type="kingdom">Plantae</named-content>
            </kwd><kwd>
              <named-content content-type="order">Lamiales</named-content>
            </kwd><kwd>
              <named-content content-type="family">Scrophulariaceae</named-content>
            </kwd></kwd-group><mixed-citation publication-type="journal"><person-group><name><surname>Khamar</surname><given-names>Hamid</given-names></name><name><surname>Oualidi</surname><given-names>Jalal El</given-names></name><name><surname>Touhami</surname><given-names>Amina Ouazzani</given-names></name><name><surname>Civeyrel</surname><given-names>Laure</given-names></name></person-group><article-title>﻿Nomenclature and typification in <italic><tp:taxon-name><tp:taxon-name-part taxon-name-part-type="genus" reg="Verbascum">Verbascum</tp:taxon-name-part></tp:taxon-name></italic> (<tp:taxon-name><tp:taxon-name-part taxon-name-part-type="family">Scrophulariaceae</tp:taxon-name-part></tp:taxon-name>) from North Africa</article-title><source>PhytoKeys</source><day>27</day><month>04</month><year>2023</year><volume>225</volume><fpage>115</fpage><lpage>152</lpage><pub-id pub-id-type="doi">10.3897/phytokeys.225.99356</pub-id></mixed-citation></tp:treatment-meta><tp:nomenclature><label>﻿</label><tp:taxon-name>
            <object-id xmlns:xlink="http://www.w3.org/1999/xlink" content-type="arpha" xlink:type="simple">EE778D88-2DD6-588D-8F3A-9DC2D054E6BB</object-id>
            <tp:taxon-name-part taxon-name-part-type="genus" reg="Verbascum">Verbascum</tp:taxon-name-part>
            <tp:taxon-name-part taxon-name-part-type="species" reg="calycinum">calycinum</tp:taxon-name-part>
          </tp:taxon-name><tp:taxon-authority>Ball, in J. Bot. 13: 172. 1875.</tp:taxon-authority></tp:nomenclature><tp:treatment-sec sec-type="material" id="SECID0EOFBG"><title>Type.</title><p>[Morocco]. High Atlas: rocks of the Ait Mesan valley 1300–1400 m, 13–16 May 1871, <italic>J. Ball, s.n.</italic> (Lectotype, designated here: K [K000410936]!; isolectotype: K [K000410937]!, P [P03420188]!). [image of lectotype available at <ext-link xmlns:xlink="http://www.w3.org/1999/xlink" xlink:type="simple" ext-link-type="uri" xlink:href="https://plants.jstor.org/stable/viewer/10.5555/al.ap.specimen.k000410936">https://plants.jstor.org/stable/viewer/10.5555/al.ap.specimen.k000410936]</ext-link></p></tp:treatment-sec><tp:treatment-sec sec-type="notes" id="SECID0E1FBG"><title>Notes.</title><p>In the protologue of <italic><tp:taxon-name><tp:taxon-name-part taxon-name-part-type="genus" reg="Verbascum">Verbascum</tp:taxon-name-part><tp:taxon-name-part taxon-name-part-type="species" reg="calycinum">calycinum</tp:taxon-name-part></tp:taxon-name></italic>, <xref ref-type="bibr" rid="B6">Ball (1875)</xref> cited one gathering and he mentioned the collection locality reading “Legimus in regione inferiori Atlantis Majoris, convalle Ait Mesanet prope Sketana”. However, he did not quote any herbarium that houses the original material or accession numbers specified, nor the date of collection. According to <xref ref-type="bibr" rid="B106">Stafleu and Cowan (1976–1988)</xref>, the main collections of Ball are preserved at Herbs E and K, and also some at Herbs OXF and GL. During searches of Ball’s collections from Morocco, three specimens were traced. One of them is kept at Herb. P (P03420188) and another is stored at Herb. K (K000410937) and is mounted on the same sheet with K000410936. Both specimens K000410937 and P03420188 bear a label reading: “Iter Maroccanum. 1871 / <italic><tp:taxon-name><tp:taxon-name-part taxon-name-part-type="genus" reg="Verbascum">Verbascum</tp:taxon-name-part><tp:taxon-name-part taxon-name-part-type="species" reg="calycinum">calycinum</tp:taxon-name-part></tp:taxon-name></italic>, Ball / <italic>Ex regione</italic> inferiori Atlantis Majoris, prope Sketana, alt. 1300–1400 met / Majo 18–19 / <italic>J. A. ball</italic> /”. However, the specimen K000410936 bears a label reading “Ex rupibus arenaceis Atlantis Majoris in convalle Ait Mesan, alt. 1400–2000 met / Majo 13–16 / <italic>J. A. ball</italic> /”. All of those sheets were collected by Ball in the High Atlas, Morocco. As the collection locality of both specimens K000410937 and P03420188 agree closely with the protologue, they can be safely considered as original material under Art. 9.4. of the ICN (<xref ref-type="bibr" rid="B108">Turland et al. 2018</xref>). In accordance with Art. 9.3 of ICN (<xref ref-type="bibr" rid="B108">Turland et al. 2018</xref>), the sheet K000410937 preserved at Herb. K is selected here as the lectotype, because it shows the best quality of preservation of the important diagnostic features.</p></tp:treatment-sec><ref-list><ref id="B6"><mixed-citation xmlns:xlink="http://www.w3.org/1999/xlink" xlink:type="simple"><person-group><name name-style="western"><surname>Ball</surname><given-names>J</given-names></name></person-group> (<year>1875</year>) Description of some new species, subspecies, and varieties of plants collected in Morocco by J. D. Hooker, G. Maw, and J. Ball. Le Journal de Botanique 13: 172.</mixed-citation></ref><ref id="B106"><mixed-citation xmlns:xlink="http://www.w3.org/1999/xlink" xlink:type="simple"><person-group><name name-style="western"><surname>Stafleu</surname><given-names>FA</given-names></name><name name-style="western"><surname>Cowan</surname><given-names>RS</given-names></name></person-group> (<year>1976–1988</year>) Taxonomic literature: A selective guide to botanical publications and collections with dates, commentaries and types, edition. 2 (Vol. 1–7). Bohn, Scheltema &amp; Holkema, Utrecht. <ext-link xlink:type="simple" ext-link-type="doi" xlink:href="10.5962/bhl.title.48631">https://doi.org/10.5962/bhl.title.48631</ext-link></mixed-citation></ref><ref id="B108"><mixed-citation xmlns:xlink="http://www.w3.org/1999/xlink" xlink:type="simple"><person-group><name name-style="western"><surname>Turland</surname><given-names>NJ</given-names></name><name name-style="western"><surname>Wiersema</surname><given-names>JH</given-names></name><name name-style="western"><surname>Barrie</surname><given-names>FR</given-names></name><name name-style="western"><surname>Greuter</surname><given-names>W</given-names></name><name name-style="western"><surname>Hawksworth</surname><given-names>DL</given-names></name><name name-style="western"><surname>Herendeen</surname><given-names>PS</given-names></name><name name-style="western"><surname>Knapp</surname><given-names>S</given-names></name><name name-style="western"><surname>Kusber</surname><given-names>WH</given-names></name><name name-style="western"><surname>Li</surname><given-names>DZ</given-names></name><name name-style="western"><surname>Marhold</surname><given-names>K</given-names></name><name name-style="western"><surname>May</surname><given-names>TW</given-names></name><name name-style="western"><surname>McNeill</surname><given-names>J</given-names></name><name name-style="western"><surname>Monro</surname><given-names>AM</given-names></name><name name-style="western"><surname>Prado</surname><given-names>J</given-names></name><name name-style="western"><surname>Price</surname><given-names>MJ</given-names></name><name name-style="western"><surname>Smith</surname><given-names>GF [Eds]</given-names></name></person-group> (<year>2018</year>) International Code of Nomenclature for algae, fungi, and plants (Shenzhen Code) adopted by the Nineteenth International Botanical Congress Shenzhen, China, July 2017. Regnum Vegetabile 159. Koeltz Botanical Books, Glashütten. <ext-link xlink:type="simple" ext-link-type="doi" xlink:href="10.12705/Code.2018">https://doi.org/10.12705/Code.2018</ext-link></mixed-citation></ref></ref-list></tp:taxon-treatment>
