# Supplementary material for: ﻿Nomenclature and typification in Verbascum (Scrophulariaceae) from North Africa
Source: PhytoKeys. 2023 Apr 27;225:115–52. doi: 10.3897/phytokeys.225.99356 (PMC10209509; doi:10.3897/phytokeys.225.99356)
Supplement: XML Treatment for Verbascum creticum [file phytokeys.225.99356-treatment7.xml]

<!DOCTYPE tp:taxon-treatment
  PUBLIC "-//TaxonX//DTD Taxonomic Treatment Publishing DTD v0 20100105//EN" "tax-treatment-NSO.dtd">
<tp:taxon-treatment xmlns:tp="http://www.plazi.org/taxpub"><tp:treatment-meta><kwd-group><label>Taxon classification</label><kwd>
              <named-content content-type="kingdom">Plantae</named-content>
            </kwd><kwd>
              <named-content content-type="order">Lamiales</named-content>
            </kwd><kwd>
              <named-content content-type="family">Scrophulariaceae</named-content>
            </kwd></kwd-group><mixed-citation publication-type="journal"><person-group><name><surname>Khamar</surname><given-names>Hamid</given-names></name><name><surname>Oualidi</surname><given-names>Jalal El</given-names></name><name><surname>Touhami</surname><given-names>Amina Ouazzani</given-names></name><name><surname>Civeyrel</surname><given-names>Laure</given-names></name></person-group><article-title>﻿Nomenclature and typification in <italic><tp:taxon-name><tp:taxon-name-part taxon-name-part-type="genus" reg="Verbascum">Verbascum</tp:taxon-name-part></tp:taxon-name></italic> (<tp:taxon-name><tp:taxon-name-part taxon-name-part-type="family">Scrophulariaceae</tp:taxon-name-part></tp:taxon-name>) from North Africa</article-title><source>PhytoKeys</source><day>27</day><month>04</month><year>2023</year><volume>225</volume><fpage>115</fpage><lpage>152</lpage><pub-id pub-id-type="doi">10.3897/phytokeys.225.99356</pub-id></mixed-citation></tp:treatment-meta><tp:nomenclature><label>﻿</label><tp:taxon-name>
            <object-id xmlns:xlink="http://www.w3.org/1999/xlink" content-type="arpha" xlink:type="simple">2D520523-507F-590F-B4E1-3BDDA864B98E</object-id>
            <tp:taxon-name-part taxon-name-part-type="genus" reg="Verbascum">Verbascum</tp:taxon-name-part>
            <tp:taxon-name-part taxon-name-part-type="species" reg="creticum">creticum</tp:taxon-name-part>
          </tp:taxon-name><tp:taxon-authority>(L.) Cav., in Elench. Pl. Horti Matr. 39. 1803.</tp:taxon-authority><tp:nomenclature-citation-list><tp:nomenclature-citation><tp:taxon-name>
                <tp:taxon-name-part taxon-name-part-type="genus" reg="Celsia"/>
                <tp:taxon-name-part taxon-name-part-type="species" reg="cretica"/>
              </tp:taxon-name><comment>≡ <tp:taxon-name><tp:taxon-name-part taxon-name-part-type="genus" reg="Celsia">Celsia</tp:taxon-name-part><tp:taxon-name-part taxon-name-part-type="species" reg="cretica">cretica</tp:taxon-name-part></tp:taxon-name> L., in Syst. Veg. ed. 13: 470. 1774. Type: [Italy]. Ponae Ital. [Lectotype, designated here: Herb. Linn. No. 774.3 (LINN)! (image available at: <ext-link xmlns:xlink="http://www.w3.org/1999/xlink" xlink:type="simple" ext-link-type="uri" xlink:href="http://linnean-online.org/7174/">http://linnean-online.org/7174/</ext-link>); isolectotype: Linn. No. 774.4 (LINN)! (image available at <ext-link xmlns:xlink="http://www.w3.org/1999/xlink" xlink:type="simple" ext-link-type="uri" xlink:href="http://linnean-online.org/7175/">http://linnean-online.org/7175/</ext-link>)]. <bold>(1)</bold></comment></tp:nomenclature-citation><tp:nomenclature-citation><tp:taxon-name>
                <tp:taxon-name-part taxon-name-part-type="genus" reg="Verbascum"/>
                <tp:taxon-name-part taxon-name-part-type="species" reg="lyratum"/>
              </tp:taxon-name><comment>= <tp:taxon-name><tp:taxon-name-part taxon-name-part-type="genus" reg="Verbascum">Verbascum</tp:taxon-name-part><tp:taxon-name-part taxon-name-part-type="species" reg="lyratum">lyratum</tp:taxon-name-part></tp:taxon-name> Lam., Encyclop. 4: 223. 1797, nom. illegit., non <tp:taxon-name><tp:taxon-name-part taxon-name-part-type="genus" reg="Verbascum">V.</tp:taxon-name-part><tp:taxon-name-part taxon-name-part-type="species" reg="lyratum">lyratum</tp:taxon-name-part></tp:taxon-name> Pourret, Mém. Acad. Toulouse, ser. 1, 3: 332. 1788 (=<tp:taxon-name><tp:taxon-name-part taxon-name-part-type="genus" reg="Verbascum">V.</tp:taxon-name-part><tp:taxon-name-part taxon-name-part-type="species" reg="chaixii">chaixii</tp:taxon-name-part></tp:taxon-name> Vill). </comment></tp:nomenclature-citation><tp:nomenclature-citation><tp:taxon-name>
                <tp:taxon-name-part taxon-name-part-type="genus" reg="Ditoxia"/>
                <tp:taxon-name-part taxon-name-part-type="species" reg="lyrata"/>
              </tp:taxon-name><comment>= <tp:taxon-name><tp:taxon-name-part taxon-name-part-type="genus" reg="Ditoxia">Ditoxia</tp:taxon-name-part><tp:taxon-name-part taxon-name-part-type="species" reg="lyrata">lyrata</tp:taxon-name-part></tp:taxon-name> Raf., in Précis Découv. Somiol.: 40. 1814, nom. illegit. </comment></tp:nomenclature-citation><tp:nomenclature-citation><tp:taxon-name>
                <tp:taxon-name-part taxon-name-part-type="genus" reg="Celsia"/>
                <tp:taxon-name-part taxon-name-part-type="species" reg="lyrata"/>
              </tp:taxon-name><comment>= <tp:taxon-name><tp:taxon-name-part taxon-name-part-type="genus" reg="Celsia">Celsia</tp:taxon-name-part><tp:taxon-name-part taxon-name-part-type="species" reg="lyrata">lyrata</tp:taxon-name-part></tp:taxon-name> (Lam.) G.Don, in Gen. Syst. 4: 499. 1837, nom. illegit. </comment></tp:nomenclature-citation><tp:nomenclature-citation><tp:taxon-name>
                <tp:taxon-name-part taxon-name-part-type="genus" reg="Thapsandra"/>
                <tp:taxon-name-part taxon-name-part-type="species" reg="cretica"/>
              </tp:taxon-name><comment>= <tp:taxon-name><tp:taxon-name-part taxon-name-part-type="genus" reg="Thapsandra">Thapsandra</tp:taxon-name-part><tp:taxon-name-part taxon-name-part-type="species" reg="cretica">cretica</tp:taxon-name-part></tp:taxon-name> (L.) Griseb., in Spic. Fl. Rumel. 2: 40. 1844. </comment></tp:nomenclature-citation><tp:nomenclature-citation><tp:taxon-name>
                <tp:taxon-name-part taxon-name-part-type="genus" reg="Celsia"/>
                <tp:taxon-name-part taxon-name-part-type="species" reg="cavanillesii"/>
              </tp:taxon-name><comment>= <tp:taxon-name><tp:taxon-name-part taxon-name-part-type="genus" reg="Celsia">Celsia</tp:taxon-name-part><tp:taxon-name-part taxon-name-part-type="species" reg="cavanillesii">cavanillesii</tp:taxon-name-part></tp:taxon-name> Kunze in Flora 29: 698. 1846. </comment></tp:nomenclature-citation><tp:nomenclature-citation><tp:taxon-name>
                <tp:taxon-name-part taxon-name-part-type="genus" reg="Verbascum"/>
                <tp:taxon-name-part taxon-name-part-type="species" reg="creticum"/>
              </tp:taxon-name><comment>= <tp:taxon-name><tp:taxon-name-part taxon-name-part-type="genus" reg="Verbascum">Verbascum</tp:taxon-name-part><tp:taxon-name-part taxon-name-part-type="species" reg="creticum">creticum</tp:taxon-name-part></tp:taxon-name> (L.) Kuntze, in Revis. Gen. Pl.: 468. 1891, comb. nov. superfl. </comment></tp:nomenclature-citation><tp:nomenclature-citation><tp:taxon-name>
                <tp:taxon-name-part taxon-name-part-type="genus" reg="Celsia"/>
                <tp:taxon-name-part taxon-name-part-type="species" reg="balearica"/>
              </tp:taxon-name><comment>= <tp:taxon-name><tp:taxon-name-part taxon-name-part-type="genus" reg="Celsia">Celsia</tp:taxon-name-part><tp:taxon-name-part taxon-name-part-type="species" reg="balearica">balearica</tp:taxon-name-part></tp:taxon-name> Gand. in Fl. Eur. 16: 112. 1889, nom. inval. </comment></tp:nomenclature-citation><tp:nomenclature-citation><tp:taxon-name>
                <tp:taxon-name-part taxon-name-part-type="genus" reg="Celsia"/>
                <tp:taxon-name-part taxon-name-part-type="species" reg="cretica"/>
                <tp:taxon-name-part taxon-name-part-type="subspecies" reg="balearica"/>
              </tp:taxon-name><comment>= <tp:taxon-name><tp:taxon-name-part taxon-name-part-type="genus" reg="Celsia">Celsia</tp:taxon-name-part><tp:taxon-name-part taxon-name-part-type="species" reg="cretica">cretica</tp:taxon-name-part><tp:taxon-name-part taxon-name-part-type="infraspecific-rank">subsp.</tp:taxon-name-part><tp:taxon-name-part taxon-name-part-type="subspecies" reg="balearica">balearica</tp:taxon-name-part></tp:taxon-name> Gand. ex Gand., in Nov. Consp. Fl. Eur.:345. 1910. </comment></tp:nomenclature-citation><tp:nomenclature-citation><tp:taxon-name>
                <tp:taxon-name-part taxon-name-part-type="genus" reg="Lasiake"/>
                <tp:taxon-name-part taxon-name-part-type="species" reg="lyratum"/>
              </tp:taxon-name><comment>= <tp:taxon-name><tp:taxon-name-part taxon-name-part-type="genus" reg="Lasiake">Lasiake</tp:taxon-name-part><tp:taxon-name-part taxon-name-part-type="species" reg="lyratum">lyratum</tp:taxon-name-part></tp:taxon-name> (Lam.) Raf., Fl. Tellur. 4: 89. 1838. nom. illegit. </comment></tp:nomenclature-citation><tp:nomenclature-citation><tp:taxon-name>
                <tp:taxon-name-part taxon-name-part-type="genus" reg="Celsia"/>
                <tp:taxon-name-part taxon-name-part-type="species" reg="verbascifolia"/>
              </tp:taxon-name><comment>= <tp:taxon-name><tp:taxon-name-part taxon-name-part-type="genus" reg="Celsia">Celsia</tp:taxon-name-part><tp:taxon-name-part taxon-name-part-type="species" reg="verbascifolia">verbascifolia</tp:taxon-name-part></tp:taxon-name> R.Hern. ex J.J.Rodr., Fl. Menorca: 94. 1901, nom. nud. </comment></tp:nomenclature-citation><tp:nomenclature-citation><tp:taxon-name>
                <tp:taxon-name-part taxon-name-part-type="genus" reg="Celsia"/>
                <tp:taxon-name-part taxon-name-part-type="species" reg="cretica"/>
                <tp:taxon-name-part taxon-name-part-type="form" reg="pallenscens"/>
              </tp:taxon-name><comment>= <tp:taxon-name><tp:taxon-name-part taxon-name-part-type="genus" reg="Celsia">Celsia</tp:taxon-name-part><tp:taxon-name-part taxon-name-part-type="species" reg="cretica">cretica</tp:taxon-name-part><tp:taxon-name-part taxon-name-part-type="infraspecific-rank">f.</tp:taxon-name-part><tp:taxon-name-part taxon-name-part-type="form" reg="pallenscens">pallenscens</tp:taxon-name-part></tp:taxon-name> Maire, in Bull. Soc. Hist. Nat. Afrique N. 22: 308. 1931. Type: [Algeria]. Bône, pentes de l’Edough, grès, 600 m., 30 April 1930, <italic>R. Maire s.n</italic> (lectotype, designated here: MPU [MPU002670]!; isolectotype: MPU [MPU002671]!). [image of lectotype available at <ext-link xmlns:xlink="http://www.w3.org/1999/xlink" xlink:type="simple" ext-link-type="uri" xlink:href="https://plants.jstor.org/stable/viewer/10.5555/al.ap.specimen.mpu002670">https://plants.jstor.org/stable/viewer/10.5555/al.ap.specimen.mpu002670]</ext-link><bold>(2)</bold></comment></tp:nomenclature-citation></tp:nomenclature-citation-list></tp:nomenclature><tp:treatment-sec sec-type="notes" id="SECID0ENTBG"><title>Notes.</title><p><bold>(1)</bold><xref ref-type="bibr" rid="B62">Linnaeus (1774</xref>: 470) described <italic><tp:taxon-name><tp:taxon-name-part taxon-name-part-type="genus" reg="Celsia">Celsia</tp:taxon-name-part><tp:taxon-name-part taxon-name-part-type="species" reg="cretica">cretica</tp:taxon-name-part></tp:taxon-name></italic> in <italic>Species Plantarum</italic> as new nomen specificum legitimum. The diagnosis consists of “<italic>Cretica, C. fol. Inferioribus lyratis, superiofibus ovati samplexi caulibus</italic>” followed by a synonym, “<italic>Blattaria perennis cretica incana, foliis binis conjugatis</italic>” that was cited from <xref ref-type="bibr" rid="B74">Morison (1680</xref>: 488). The protologue also includes a morphological description “<italic>Folia pinnato-lyrata alterna: Superiora simpilicis; cordato-amplexicolia. Calyces serrati. Filamenta 4: duobus superioribus pilofis; infeririobus, laevibus antheris que majoribis. Corolla flavae fundo superiore maculis 2. ferrugineis</italic>”. However, the collection locality is not indicated. Seven years later, in his <italic>Supplementum Plantarum Systematis Vegetabilium</italic>, Linnaeus [son] (1781: 281) gave a detailed morphological description of <italic><tp:taxon-name><tp:taxon-name-part taxon-name-part-type="genus" reg="Celsia">Celsia</tp:taxon-name-part><tp:taxon-name-part taxon-name-part-type="species" reg="cretica">cretica</tp:taxon-name-part></tp:taxon-name></italic>, along with the statement “<italic>Habitat in India, Creta</italic>” followed by the symbol “♂” indicating the gender of the particular organs or individuals within a composite plate, according to <xref ref-type="bibr" rid="B102">Simpson (2010)</xref>. Moreover, another polynomial “<italic><tp:taxon-name><tp:taxon-name-part taxon-name-part-type="genus" reg="Verbascum">Verbascum</tp:taxon-name-part></tp:taxon-name> foliis radicalibus ovatis petiolatis, caulinis oblongis sessilimus serratis, subtus tomentosis</italic>” from <xref ref-type="bibr" rid="B72">Miller (1758</xref>: 182, ic. t. 273) were cited in synonymy.</p><p>Among the original material of the genus <italic><tp:taxon-name><tp:taxon-name-part taxon-name-part-type="genus" reg="Celsia">Celsia</tp:taxon-name-part></tp:taxon-name></italic>, preserved in Linnaean herbaria, three sheets relevant to <italic><tp:taxon-name><tp:taxon-name-part taxon-name-part-type="genus" reg="Celsia">Celsia</tp:taxon-name-part><tp:taxon-name-part taxon-name-part-type="species" reg="cretica">cretica</tp:taxon-name-part></tp:taxon-name></italic> were found: the first (Herb. Linn. No. 774.3, image available at: <ext-link xmlns:xlink="http://www.w3.org/1999/xlink" xlink:type="simple" ext-link-type="uri" xlink:href="http://linnean-online.org/7174/">http://linnean-online.org/7174/</ext-link>) is annotated at the bottom “<italic>celsia cretica</italic>” and “774.3” at above the right hand of the sheet by Linnaeus. The second specimen (Herb. Linn. No. 774.4, image available at: <ext-link xmlns:xlink="http://www.w3.org/1999/xlink" xlink:type="simple" ext-link-type="uri" xlink:href="http://linnean-online.org/7175/">http://linnean-online.org/7175/</ext-link>) is annotated “<italic>cretica</italic>” at the base and “774.4” at above the right corner of the sheet. Both specimens are clearly showing the characters mentioned in the Linnaeus [son] (1781) diagnosis. After careful examination of the available collections and consideration of all elements in the protologue, the sheet No. 774.3 is the most complete and well conserved, and it is designated here as the lectotype of the name <italic><tp:taxon-name><tp:taxon-name-part taxon-name-part-type="genus" reg="Verbascum">Verbascum</tp:taxon-name-part><tp:taxon-name-part taxon-name-part-type="species" reg="creticum">creticum</tp:taxon-name-part></tp:taxon-name></italic>. However, the sheet No. 774.4 is selected here as the isolectotype.</p><p><bold>(2)</bold> In the protologue of <tp:taxon-name><tp:taxon-name-part taxon-name-part-type="genus" reg="Celsia">Celsia</tp:taxon-name-part><tp:taxon-name-part taxon-name-part-type="species" reg="cretica">cretica</tp:taxon-name-part><tp:taxon-name-part taxon-name-part-type="infraspecific-rank">f.</tp:taxon-name-part><tp:taxon-name-part taxon-name-part-type="form" reg="pallenscens">pallenscens</tp:taxon-name-part></tp:taxon-name>, <xref ref-type="bibr" rid="B66">Maire (1931)</xref> provided the following locality “Bòne, pentes du Mont Edough, 300–700 m” but they did not specify the name of the herbarium where the type material has been stored. We traced three sheets (MPU002670, MPU002671), preserved at Her. MPU which is in complete accord with the protologue. The specimen MPU002670 is here chosen as the lectotype for the name <tp:taxon-name><tp:taxon-name-part taxon-name-part-type="genus" reg="Celsia">Celsia</tp:taxon-name-part><tp:taxon-name-part taxon-name-part-type="species" reg="cretica">cretica</tp:taxon-name-part><tp:taxon-name-part taxon-name-part-type="infraspecific-rank">f.</tp:taxon-name-part><tp:taxon-name-part taxon-name-part-type="form" reg="pallenscens">pallenscens</tp:taxon-name-part></tp:taxon-name>.</p></tp:treatment-sec><ref-list><ref id="B62"><mixed-citation xmlns:xlink="http://www.w3.org/1999/xlink" xlink:type="simple"><person-group><name name-style="western"><surname>Linnaeus</surname><given-names>C</given-names></name></person-group> (<year>1774</year>) Systema vegetabilium, 13<sup>th</sup> edn. Typis et impensis Jo. Christ. Dieterich, Gottingae et Gothae [Göttingen &amp; Gotha]. <ext-link xlink:type="simple" ext-link-type="uri" xlink:href="https://books.google.at/books?id=ru1eAAAAcAAJ">https://books.google.at/books?id=ru1eAAAAcAAJ</ext-link></mixed-citation></ref><ref id="B74"><mixed-citation xmlns:xlink="http://www.w3.org/1999/xlink" xlink:type="simple"><person-group><name name-style="western"><surname>Morison</surname><given-names>R</given-names></name></person-group> (<year>1680</year>) Plantarum historiae universalis oxoniensis pars secunda [-tertia], seu Herbarum distributio nova, per tabulas cognationis &amp; affinitatis ex libro naturae observata &amp; detecta. Oxonii, E Teatro Sheldoniano, 488.</mixed-citation></ref><ref id="B102"><mixed-citation xmlns:xlink="http://www.w3.org/1999/xlink" xlink:type="simple"><person-group><name name-style="western"><surname>Simpson</surname><given-names>MG</given-names></name></person-group> (<year>2010</year>) <source>Plant Systematics, 2<sup>nd</sup> edn.</source><publisher-name>Elsevier-Academic Press</publisher-name>, <publisher-loc>Amsterdam</publisher-loc>, <size units="page">752 pp</size>. <ext-link xlink:type="simple" ext-link-type="doi" xlink:href="10.1016/B978-0-12-374380-0.50001-4">https://doi.org/10.1016/B978-0-12-374380-0.50001-4</ext-link></mixed-citation></ref><ref id="B72"><mixed-citation xmlns:xlink="http://www.w3.org/1999/xlink" xlink:type="simple"><person-group><name name-style="western"><surname>Miller</surname><given-names>P</given-names></name></person-group> (<year>1758</year>) Figures of the most beautiful, useful, and uncommon plants described in the gardeners dictionary (Vol. 2). London, 1–100.</mixed-citation></ref><ref id="B66"><mixed-citation xmlns:xlink="http://www.w3.org/1999/xlink" xlink:type="simple"><person-group><name name-style="western"><surname>Maire</surname><given-names>R</given-names></name></person-group> (<year>1931</year>) Contribution à l’étude de la flore de l’Afrique du Nord. Bulletin de la Société d’histoire naturelle de l’Afrique du nord 22: 308.</mixed-citation></ref></ref-list></tp:taxon-treatment>
