# Supplementary material for: ﻿Nomenclature and typification in Verbascum (Scrophulariaceae) from North Africa
Source: PhytoKeys. 2023 Apr 27;225:115–52. doi: 10.3897/phytokeys.225.99356 (PMC10209509; doi:10.3897/phytokeys.225.99356)
Supplement: XML Treatment for Verbascum demnatensis [file phytokeys.225.99356-treatment8.xml]

<!DOCTYPE tp:taxon-treatment
  PUBLIC "-//TaxonX//DTD Taxonomic Treatment Publishing DTD v0 20100105//EN" "tax-treatment-NSO.dtd">
<tp:taxon-treatment xmlns:tp="http://www.plazi.org/taxpub"><tp:treatment-meta><kwd-group><label>Taxon classification</label><kwd>
              <named-content content-type="kingdom">Plantae</named-content>
            </kwd><kwd>
              <named-content content-type="order">Lamiales</named-content>
            </kwd><kwd>
              <named-content content-type="family">Scrophulariaceae</named-content>
            </kwd></kwd-group><mixed-citation publication-type="journal"><person-group><name><surname>Khamar</surname><given-names>Hamid</given-names></name><name><surname>Oualidi</surname><given-names>Jalal El</given-names></name><name><surname>Touhami</surname><given-names>Amina Ouazzani</given-names></name><name><surname>Civeyrel</surname><given-names>Laure</given-names></name></person-group><article-title>﻿Nomenclature and typification in <italic><tp:taxon-name><tp:taxon-name-part taxon-name-part-type="genus" reg="Verbascum">Verbascum</tp:taxon-name-part></tp:taxon-name></italic> (<tp:taxon-name><tp:taxon-name-part taxon-name-part-type="family">Scrophulariaceae</tp:taxon-name-part></tp:taxon-name>) from North Africa</article-title><source>PhytoKeys</source><day>27</day><month>04</month><year>2023</year><volume>225</volume><fpage>115</fpage><lpage>152</lpage><pub-id pub-id-type="doi">10.3897/phytokeys.225.99356</pub-id></mixed-citation></tp:treatment-meta><tp:nomenclature><label>﻿</label><tp:taxon-name>
            <object-id xmlns:xlink="http://www.w3.org/1999/xlink" content-type="arpha" xlink:type="simple">0D547273-F0B0-5C20-B8A0-45A68A80982F</object-id>
            <tp:taxon-name-part taxon-name-part-type="genus" reg="Verbascum">Verbascum</tp:taxon-name-part>
            <tp:taxon-name-part taxon-name-part-type="species" reg="demnatensis">demnatensis</tp:taxon-name-part>
          </tp:taxon-name><tp:taxon-authority>(Maire &amp; Murb.) Rankou, in Phytotaxa 78(1): 68. 2013.</tp:taxon-authority><tp:nomenclature-citation-list><tp:nomenclature-citation><tp:taxon-name>
                <tp:taxon-name-part taxon-name-part-type="genus" reg="Celsia"/>
                <tp:taxon-name-part taxon-name-part-type="species" reg="sinuata"/>
              </tp:taxon-name><comment>≡ <tp:taxon-name><tp:taxon-name-part taxon-name-part-type="genus" reg="Celsia">Celsia</tp:taxon-name-part><tp:taxon-name-part taxon-name-part-type="species" reg="sinuata">sinuata</tp:taxon-name-part><tp:taxon-name-part taxon-name-part-type="infraspecific-rank">var.</tp:taxon-name-part><tp:taxon-name-part taxon-name-part-type="variety" reg="demnatensis">demnatensis</tp:taxon-name-part></tp:taxon-name> Maire &amp; Murb., in Murbeck, Contr. Fl. Maroc: 40. 1923. Type: [Morocco]: Rocailles calcaires au N. d’El-Arba près Demnat 3 Avril 1921, <italic>R. Maire, s.n.</italic> (Lectotype, designated here: MPU [MPU004004]!; isolectotype P [P00083083]!). [(image available at <ext-link xmlns:xlink="http://www.w3.org/1999/xlink" xlink:type="simple" ext-link-type="uri" xlink:href="https://herbier.umontpellier.fr/zoomify/zoomify.php?fichier=MPU004004">https://herbier.umontpellier.fr/zoomify/zoomify.php?fichier=MPU004004</ext-link>] </comment></tp:nomenclature-citation><tp:nomenclature-citation><tp:taxon-name>
                <tp:taxon-name-part taxon-name-part-type="genus" reg="Celsia"/>
                <tp:taxon-name-part taxon-name-part-type="species" reg="lyrata"/>
              </tp:taxon-name><comment>= <tp:taxon-name><tp:taxon-name-part taxon-name-part-type="genus" reg="Celsia">Celsia</tp:taxon-name-part><tp:taxon-name-part taxon-name-part-type="species" reg="lyrata">lyrata</tp:taxon-name-part><tp:taxon-name-part taxon-name-part-type="infraspecific-rank">var.</tp:taxon-name-part><tp:taxon-name-part taxon-name-part-type="variety" reg="demnatensis">demnatensis</tp:taxon-name-part></tp:taxon-name> (Maire &amp; Murb.) Murb., in Lund. Univ. Arssk., n. f. 2, 22(1): 199. 1925. </comment></tp:nomenclature-citation><tp:nomenclature-citation><tp:taxon-name>
                <tp:taxon-name-part taxon-name-part-type="genus" reg="Celsia"/>
                <tp:taxon-name-part taxon-name-part-type="species" reg="demnatensis"/>
              </tp:taxon-name><comment>= <tp:taxon-name><tp:taxon-name-part taxon-name-part-type="genus" reg="Celsia">Celsia</tp:taxon-name-part><tp:taxon-name-part taxon-name-part-type="species" reg="demnatensis">demnatensis</tp:taxon-name-part></tp:taxon-name> (Maire &amp; Murb.) Maire in Bull. Soc. Hist. Nat. Afrique N. 29: 438. 1938. </comment></tp:nomenclature-citation><tp:nomenclature-citation><tp:taxon-name>
                <tp:taxon-name-part taxon-name-part-type="genus" reg="Verbascum"/>
                <tp:taxon-name-part taxon-name-part-type="species" reg="pseudocreticum"/>
                <tp:taxon-name-part taxon-name-part-type="subspecies" reg="demnatense"/>
              </tp:taxon-name><comment>= <tp:taxon-name><tp:taxon-name-part taxon-name-part-type="genus" reg="Verbascum">Verbascum</tp:taxon-name-part><tp:taxon-name-part taxon-name-part-type="species" reg="pseudocreticum">pseudocreticum</tp:taxon-name-part><tp:taxon-name-part taxon-name-part-type="infraspecific-rank">subsp.</tp:taxon-name-part><tp:taxon-name-part taxon-name-part-type="subspecies" reg="demnatense">demnatense</tp:taxon-name-part></tp:taxon-name> (Maire &amp; Murb.) Ibn Tattou, in Index Syn. Fl. Afrique N. 5: 304. 2013. </comment></tp:nomenclature-citation></tp:nomenclature-citation-list></tp:nomenclature><tp:treatment-sec sec-type="notes" id="SECID0EL4BG"><title>Notes.</title><p>This taxon was firstly published by <xref ref-type="bibr" rid="B69">Maire and Murberk (1923)</xref> as <tp:taxon-name><tp:taxon-name-part taxon-name-part-type="genus" reg="Celsia">Celsia</tp:taxon-name-part><tp:taxon-name-part taxon-name-part-type="species" reg="sinuata">sinuata</tp:taxon-name-part><tp:taxon-name-part taxon-name-part-type="authority">Cav.</tp:taxon-name-part><tp:taxon-name-part taxon-name-part-type="infraspecific-rank">var.</tp:taxon-name-part><tp:taxon-name-part taxon-name-part-type="variety" reg="demnatensis">demnatensis</tp:taxon-name-part></tp:taxon-name> Maire &amp; Murb., and they referred to a plant collected by R. Maire in 1921 near Demnat, Morocco (Maire, 1938). In the protologue, the locality, collector, and collection date were indicated as follows: “Rocailles calcaires au N. d’El-Arba, près Demnat, Dr R. Maire, 3 avril 1921”. As mentioned above, the main Réne Maire herbarium of plants from North Africa is now in Herb. MPU (<xref ref-type="bibr" rid="B106">Stafleu and Cowan 1976–1988</xref>). During our research, only two herbarium sheets kept at Herbs MPU (MPU004004) and P (P00083083) were traced, which were all collected by Maire. The sheet MPU004004 contains a plant fragment, with leaves, mature fruits, and some young flowers at the upper part of the inflorescence, and two original labels handwritten by Maire; the first one reads “Université d’Alger / Herbier de l’Afrique du Nord / <italic><tp:taxon-name><tp:taxon-name-part taxon-name-part-type="genus" reg="Celsia">Celsia</tp:taxon-name-part><tp:taxon-name-part taxon-name-part-type="species" reg="sinuata">sinuata</tp:taxon-name-part></tp:taxon-name></italic> Cavon. var. / M. Rocailles calcaires au N. d’El-Arba, près Demnat / 3-4-1921/ Dr R. Maire” and the second label states “<italic><tp:taxon-name><tp:taxon-name-part taxon-name-part-type="genus" reg="Celsia">Celsia</tp:taxon-name-part><tp:taxon-name-part taxon-name-part-type="species" reg="sinuata">sinuata</tp:taxon-name-part></tp:taxon-name></italic> Cavon. var. <italic>a typo differt statura minore calyce ± glandulosa, radice perenni</italic>”. This sheet goes with a “letter” from Maire to Murbeck saying that he considered this new sample to be a new variety of <italic><tp:taxon-name><tp:taxon-name-part taxon-name-part-type="genus" reg="Celsia">Celsia</tp:taxon-name-part><tp:taxon-name-part taxon-name-part-type="species" reg="sinuata">sinuata</tp:taxon-name-part></tp:taxon-name></italic> Cav., and gave a diagnosis. The sheet P00083083 bears a fragment of root with basal leaves and a complete plant with flowers and an original label handwritten by Maire noting the same locality, collection date, and collector as those of the sheet at Herb. MPU. Anyway, these sheets agree with the protologue and are original material; in consequence the sheet MPU004004 preserved at Herb. MPU is selected here as lectotype.</p></tp:treatment-sec><ref-list><ref id="B69"><mixed-citation xmlns:xlink="http://www.w3.org/1999/xlink" xlink:type="simple"><person-group><name name-style="western"><surname>Maire</surname><given-names>R</given-names></name><name name-style="western"><surname>Murberk</surname><given-names>SS</given-names></name></person-group> (<year>1923</year>) <tp:taxon-name><tp:taxon-name-part taxon-name-part-type="genus">Celsia</tp:taxon-name-part><tp:taxon-name-part taxon-name-part-type="species">sinuata</tp:taxon-name-part><tp:taxon-name-part taxon-name-part-type="infraspecific-rank">var.</tp:taxon-name-part><tp:taxon-name-part taxon-name-part-type="variety">demnatensis</tp:taxon-name-part></tp:taxon-name> Maire &amp; Murb. In: Murbeck SS (Ed.) Contributions à la connaissance de la flore du Maroc. II. Géraniacées-Composées, Acta Universitatis Lunensis 19: 40. <ext-link xlink:type="simple" ext-link-type="doi" xlink:href="10.5962/bhl.title.11019">https://doi.org/10.5962/bhl.title.11019</ext-link></mixed-citation></ref><ref id="B106"><mixed-citation xmlns:xlink="http://www.w3.org/1999/xlink" xlink:type="simple"><person-group><name name-style="western"><surname>Stafleu</surname><given-names>FA</given-names></name><name name-style="western"><surname>Cowan</surname><given-names>RS</given-names></name></person-group> (<year>1976–1988</year>) Taxonomic literature: A selective guide to botanical publications and collections with dates, commentaries and types, edition. 2 (Vol. 1–7). Bohn, Scheltema &amp; Holkema, Utrecht. <ext-link xlink:type="simple" ext-link-type="doi" xlink:href="10.5962/bhl.title.48631">https://doi.org/10.5962/bhl.title.48631</ext-link></mixed-citation></ref></ref-list></tp:taxon-treatment>
