# Supplementary material for: ﻿Nomenclature and typification in Verbascum (Scrophulariaceae) from North Africa
Source: PhytoKeys. 2023 Apr 27;225:115–52. doi: 10.3897/phytokeys.225.99356 (PMC10209509; doi:10.3897/phytokeys.225.99356)
Supplement: XML Treatment for Verbascum dentifolium [file phytokeys.225.99356-treatment9.xml]

<!DOCTYPE tp:taxon-treatment
  PUBLIC "-//TaxonX//DTD Taxonomic Treatment Publishing DTD v0 20100105//EN" "tax-treatment-NSO.dtd">
<tp:taxon-treatment xmlns:tp="http://www.plazi.org/taxpub"><tp:treatment-meta><kwd-group><label>Taxon classification</label><kwd>
              <named-content content-type="kingdom">Plantae</named-content>
            </kwd><kwd>
              <named-content content-type="order">Lamiales</named-content>
            </kwd><kwd>
              <named-content content-type="family">Scrophulariaceae</named-content>
            </kwd></kwd-group><mixed-citation publication-type="journal"><person-group><name><surname>Khamar</surname><given-names>Hamid</given-names></name><name><surname>Oualidi</surname><given-names>Jalal El</given-names></name><name><surname>Touhami</surname><given-names>Amina Ouazzani</given-names></name><name><surname>Civeyrel</surname><given-names>Laure</given-names></name></person-group><article-title>﻿Nomenclature and typification in <italic><tp:taxon-name><tp:taxon-name-part taxon-name-part-type="genus" reg="Verbascum">Verbascum</tp:taxon-name-part></tp:taxon-name></italic> (<tp:taxon-name><tp:taxon-name-part taxon-name-part-type="family">Scrophulariaceae</tp:taxon-name-part></tp:taxon-name>) from North Africa</article-title><source>PhytoKeys</source><day>27</day><month>04</month><year>2023</year><volume>225</volume><fpage>115</fpage><lpage>152</lpage><pub-id pub-id-type="doi">10.3897/phytokeys.225.99356</pub-id></mixed-citation></tp:treatment-meta><tp:nomenclature><label>﻿</label><tp:taxon-name>
            <object-id xmlns:xlink="http://www.w3.org/1999/xlink" content-type="arpha" xlink:type="simple">0F4BE0A4-EE1A-53F0-96AE-75B603470BB5</object-id>
            <tp:taxon-name-part taxon-name-part-type="genus" reg="Verbascum">Verbascum</tp:taxon-name-part>
            <tp:taxon-name-part taxon-name-part-type="species" reg="dentifolium">dentifolium</tp:taxon-name-part>
          </tp:taxon-name><tp:taxon-authority>Delile, in Sem. Hort. Bot. Monsp.: 28 1836, Ann. Sci. Nat., Bot., sér. 2, 7: 287 (1837)</tp:taxon-authority><tp:nomenclature-citation-list><tp:nomenclature-citation><tp:taxon-name>
                <tp:taxon-name-part taxon-name-part-type="genus" reg="Verbascum"/>
                <tp:taxon-name-part taxon-name-part-type="species" reg="granatense"/>
              </tp:taxon-name><comment>= <tp:taxon-name><tp:taxon-name-part taxon-name-part-type="genus" reg="Verbascum">Verbascum</tp:taxon-name-part><tp:taxon-name-part taxon-name-part-type="species" reg="granatense">granatense</tp:taxon-name-part></tp:taxon-name> Boiss., in Voy. Bot. Espagne 2: 441. 1841. Type: [Spain]. Alhambra [<italic>P. E. Boissier</italic>] <italic>s.n.</italic> (lectotype, designated by <xref ref-type="bibr" rid="B22">Burdet et al. 1990</xref>, pg. 623: G [G00002293]!). </comment></tp:nomenclature-citation><tp:nomenclature-citation><tp:taxon-name>
                <tp:taxon-name-part taxon-name-part-type="genus" reg="Verbascum"/>
                <tp:taxon-name-part taxon-name-part-type="species" reg="cossonianum"/>
              </tp:taxon-name><comment>= <tp:taxon-name><tp:taxon-name-part taxon-name-part-type="genus" reg="Verbascum">Verbascum</tp:taxon-name-part><tp:taxon-name-part taxon-name-part-type="species" reg="cossonianum">cossonianum</tp:taxon-name-part></tp:taxon-name> Ball, in J. Linn. Soc., Bot. 16: 583. 1878. Locality citation in the Protologue of Type: [Morocco]. Mar. merid. In provincia Mtouga prope castellum gubernatoris, 29 May 1871, <italic>Ball, J.</italic> s.n. Type: Non vidi. </comment></tp:nomenclature-citation><tp:nomenclature-citation><tp:taxon-name>
                <tp:taxon-name-part taxon-name-part-type="genus" reg="Verbascum"/>
                <tp:taxon-name-part taxon-name-part-type="species" reg="nevadense"/>
              </tp:taxon-name><comment>= <tp:taxon-name><tp:taxon-name-part taxon-name-part-type="genus" reg="Verbascum">V.</tp:taxon-name-part><tp:taxon-name-part taxon-name-part-type="species" reg="nevadense">nevadense</tp:taxon-name-part></tp:taxon-name> sensu Batt., Fl. Algérie, Suppl. Phan.: 69. 1910. non Boiss. </comment></tp:nomenclature-citation></tp:nomenclature-citation-list></tp:nomenclature><tp:treatment-sec sec-type="material" id="SECID0EIDAI"><title>Type.</title><p>[France]. Hortus monspeliensis, Julio 1826, N:10 [<italic>A. R. Delile</italic>] <italic>s.n</italic>. (Lectotype designated here: MPU [MPU020145, MPU020144]!). [France]. Hortus Monspeliensis, July 1831, [<italic>A. R. Delile</italic>] <italic>s.n</italic>. (residual syntype: MPU [MPU020143]!). [images of lectotype available at (image available at <ext-link xmlns:xlink="http://www.w3.org/1999/xlink" xlink:type="simple" ext-link-type="uri" xlink:href="https://plants.jstor.org/stable/viewer/10.5555/al.ap.specimen.mpu020144">https://plants.jstor.org/stable/viewer/10.5555/al.ap.specimen.mpu020144</ext-link> and at <ext-link xmlns:xlink="http://www.w3.org/1999/xlink" xlink:type="simple" ext-link-type="uri" xlink:href="https://plants.jstor.org/stable/viewer/10.5555/al.ap.specimen.mpu020145">https://plants.jstor.org/stable/viewer/10.5555/al.ap.specimen.mpu020145]</ext-link></p></tp:treatment-sec><tp:treatment-sec sec-type="notes" id="SECID0E6DAI"><title>Notes.</title><p><italic><tp:taxon-name><tp:taxon-name-part taxon-name-part-type="genus" reg="Verbascum">Verbascum</tp:taxon-name-part><tp:taxon-name-part taxon-name-part-type="species" reg="dentifolium">dentifolium</tp:taxon-name-part></tp:taxon-name></italic> was described by <xref ref-type="bibr" rid="B26">Delile (1836</xref>: 28; <xref ref-type="bibr" rid="B27">1837</xref>: 287) based on material growing in the Montpellier botanical garden from collections made in Port-Juvenal at Montpellier. Port-Juvenal was a place where lots of wool bales were coming to France from the Middle East, introducing many species from seeds trapped in the wool. In his monograph of the genus <italic><tp:taxon-name><tp:taxon-name-part taxon-name-part-type="genus" reg="Verbascum">Verbascum</tp:taxon-name-part></tp:taxon-name></italic>, <xref ref-type="bibr" rid="B80">Murbeck (1933)</xref> discussed in some detail the distribution and synonyms of a species to which this name has generally been applied, but he did not designate a lectotype for the name <italic><tp:taxon-name><tp:taxon-name-part taxon-name-part-type="genus" reg="Verbascum">V.</tp:taxon-name-part><tp:taxon-name-part taxon-name-part-type="species" reg="dentifolium">dentifolium</tp:taxon-name-part></tp:taxon-name></italic>. According to <xref ref-type="bibr" rid="B80">Murbeck (1933)</xref> the original material is kept at herbarium of Montpellier (MPU), in France. Research in Herb. MPU enabled us to locate two specimens bearing Delile’s handwritten labels and agreeing closely with the protologue’s description. The first one is mounted on two sheets. These two preparations, bearing the Herb. MPU barcodes MPU020144 and MPU020145, have a label reading “<italic>Verbascum</italic>, h. m. Julio 1826, N:10” that is accompanied by two other labels in which Delile gave a description of the species. According to Art. 8.3 of the ICN (<xref ref-type="bibr" rid="B108">Turland et al. 2018</xref>), the sheets (MPU020144 and MPU020145) must be considered as a single specimen. The second specimen (MPU020146) bears a label reading “<italic>Verbascum dentifolium</italic>, h. m. Julio 1831”. Since the type is not specified, the two specimens are to be considered as syntypes according to Art. 9.6 of the ICN (<xref ref-type="bibr" rid="B108">Turland et al. 2018</xref>). The sheet corresponding to Herb. MPU barcodes MPU020144 and MPU020145 and with the collection date “Julio 1826” is selected here as the lectotype for the name <italic><tp:taxon-name><tp:taxon-name-part taxon-name-part-type="genus" reg="Verbascum">Verbascum</tp:taxon-name-part><tp:taxon-name-part taxon-name-part-type="species" reg="dentifolium">dentifolium</tp:taxon-name-part></tp:taxon-name></italic>.</p></tp:treatment-sec><ref-list><ref id="B22"><mixed-citation xmlns:xlink="http://www.w3.org/1999/xlink" xlink:type="simple"><person-group><name name-style="western"><surname>Burdet</surname><given-names>HM</given-names></name><name name-style="western"><surname>Charpin</surname><given-names>A</given-names></name><name name-style="western"><surname>Jacquemoud</surname><given-names>F</given-names></name></person-group> (<year>1990</year>) <article-title>Types nomenclaturaux des taxa ibériques décrits par Boissier ou Reuter. XII. Scrophulariacées.</article-title><source>Candollea</source><volume>45</volume>(<issue>2</issue>): <fpage>609</fpage>–<lpage>625</lpage>.</mixed-citation></ref><ref id="B26"><mixed-citation xmlns:xlink="http://www.w3.org/1999/xlink" xlink:type="simple"><person-group><name name-style="western"><surname>Delile</surname><given-names>AR</given-names></name></person-group> (<year>1836</year>) Semina anni 1836 quae hortus botanicus regius Monspeliensis pro mutua commutatione offert cum appendice descriptionum plantas quasdam novas aut minus cognitas illustrantium. J. Martel, Montpellier, 28.</mixed-citation></ref><ref id="B27"><mixed-citation xmlns:xlink="http://www.w3.org/1999/xlink" xlink:type="simple"><person-group><name name-style="western"><surname>Delile</surname><given-names>AR</given-names></name></person-group> (<year>1837</year>) <article-title>Plantes du jardin de Montpellier. Annales des Sciences Naturelles.</article-title><source>Botanique</source><volume>2</volume>(<issue>7</issue>): <fpage>285</fpage>–<lpage>287</lpage>.</mixed-citation></ref><ref id="B80"><mixed-citation xmlns:xlink="http://www.w3.org/1999/xlink" xlink:type="simple"><person-group><name name-style="western"><surname>Murbeck</surname><given-names>SS</given-names></name></person-group> (<year>1933</year>) <article-title>Monographie der Gattung <italic><tp:taxon-name><tp:taxon-name-part taxon-name-part-type="genus">Verbascum</tp:taxon-name-part></tp:taxon-name></italic>.</article-title><source>Acta Universitatis Lundensis</source><volume>29</volume>: <fpage>1</fpage>–<lpage>630</lpage>.</mixed-citation></ref><ref id="B108"><mixed-citation xmlns:xlink="http://www.w3.org/1999/xlink" xlink:type="simple"><person-group><name name-style="western"><surname>Turland</surname><given-names>NJ</given-names></name><name name-style="western"><surname>Wiersema</surname><given-names>JH</given-names></name><name name-style="western"><surname>Barrie</surname><given-names>FR</given-names></name><name name-style="western"><surname>Greuter</surname><given-names>W</given-names></name><name name-style="western"><surname>Hawksworth</surname><given-names>DL</given-names></name><name name-style="western"><surname>Herendeen</surname><given-names>PS</given-names></name><name name-style="western"><surname>Knapp</surname><given-names>S</given-names></name><name name-style="western"><surname>Kusber</surname><given-names>WH</given-names></name><name name-style="western"><surname>Li</surname><given-names>DZ</given-names></name><name name-style="western"><surname>Marhold</surname><given-names>K</given-names></name><name name-style="western"><surname>May</surname><given-names>TW</given-names></name><name name-style="western"><surname>McNeill</surname><given-names>J</given-names></name><name name-style="western"><surname>Monro</surname><given-names>AM</given-names></name><name name-style="western"><surname>Prado</surname><given-names>J</given-names></name><name name-style="western"><surname>Price</surname><given-names>MJ</given-names></name><name name-style="western"><surname>Smith</surname><given-names>GF [Eds]</given-names></name></person-group> (<year>2018</year>) International Code of Nomenclature for algae, fungi, and plants (Shenzhen Code) adopted by the Nineteenth International Botanical Congress Shenzhen, China, July 2017. Regnum Vegetabile 159. Koeltz Botanical Books, Glashütten. <ext-link xlink:type="simple" ext-link-type="doi" xlink:href="10.12705/Code.2018">https://doi.org/10.12705/Code.2018</ext-link></mixed-citation></ref></ref-list></tp:taxon-treatment>
