# Supplementary material for: ﻿Nomenclature and typification in Verbascum (Scrophulariaceae) from North Africa
Source: PhytoKeys. 2023 Apr 27;225:115–52. doi: 10.3897/phytokeys.225.99356 (PMC10209509; doi:10.3897/phytokeys.225.99356)
Supplement: XML Treatment for Verbascum erosum [file phytokeys.225.99356-treatment10.xml]

<!DOCTYPE tp:taxon-treatment
  PUBLIC "-//TaxonX//DTD Taxonomic Treatment Publishing DTD v0 20100105//EN" "tax-treatment-NSO.dtd">
<tp:taxon-treatment xmlns:tp="http://www.plazi.org/taxpub"><tp:treatment-meta><kwd-group><label>Taxon classification</label><kwd>
              <named-content content-type="kingdom">Plantae</named-content>
            </kwd><kwd>
              <named-content content-type="order">Lamiales</named-content>
            </kwd><kwd>
              <named-content content-type="family">Scrophulariaceae</named-content>
            </kwd></kwd-group><mixed-citation publication-type="journal"><person-group><name><surname>Khamar</surname><given-names>Hamid</given-names></name><name><surname>Oualidi</surname><given-names>Jalal El</given-names></name><name><surname>Touhami</surname><given-names>Amina Ouazzani</given-names></name><name><surname>Civeyrel</surname><given-names>Laure</given-names></name></person-group><article-title>﻿Nomenclature and typification in <italic><tp:taxon-name><tp:taxon-name-part taxon-name-part-type="genus" reg="Verbascum">Verbascum</tp:taxon-name-part></tp:taxon-name></italic> (<tp:taxon-name><tp:taxon-name-part taxon-name-part-type="family">Scrophulariaceae</tp:taxon-name-part></tp:taxon-name>) from North Africa</article-title><source>PhytoKeys</source><day>27</day><month>04</month><year>2023</year><volume>225</volume><fpage>115</fpage><lpage>152</lpage><pub-id pub-id-type="doi">10.3897/phytokeys.225.99356</pub-id></mixed-citation></tp:treatment-meta><tp:nomenclature><label>﻿</label><tp:taxon-name>
            <object-id xmlns:xlink="http://www.w3.org/1999/xlink" content-type="arpha" xlink:type="simple">EDC48B90-92E4-524F-8236-7F8F85EBC897</object-id>
            <tp:taxon-name-part taxon-name-part-type="genus" reg="Verbascum">Verbascum</tp:taxon-name-part>
            <tp:taxon-name-part taxon-name-part-type="species" reg="erosum">erosum</tp:taxon-name-part>
          </tp:taxon-name><tp:taxon-authority>Cav., Elench. Pl. Hort. Matrit.: 38. 1803.</tp:taxon-authority><tp:nomenclature-citation-list><tp:nomenclature-citation><tp:taxon-name>
                <tp:taxon-name-part taxon-name-part-type="genus" reg="Celsia"/>
                <tp:taxon-name-part taxon-name-part-type="species" reg="sinuata"/>
              </tp:taxon-name><comment>= <tp:taxon-name><tp:taxon-name-part taxon-name-part-type="genus" reg="Celsia">Celsia</tp:taxon-name-part><tp:taxon-name-part taxon-name-part-type="species" reg="sinuata">sinuata</tp:taxon-name-part></tp:taxon-name> Cav., in Anal. Cienc. Nat. 3: 68. 1801. </comment></tp:nomenclature-citation><tp:nomenclature-citation><tp:taxon-name>
                <tp:taxon-name-part taxon-name-part-type="genus" reg="Celsia"/>
                <tp:taxon-name-part taxon-name-part-type="species" reg="laciniata"/>
              </tp:taxon-name><comment>= <tp:taxon-name><tp:taxon-name-part taxon-name-part-type="genus" reg="Celsia">Celsia</tp:taxon-name-part><tp:taxon-name-part taxon-name-part-type="species" reg="laciniata">laciniata</tp:taxon-name-part></tp:taxon-name> Poir., Lam., in Encycl., Suppl. 2: 147. 1811. </comment></tp:nomenclature-citation><tp:nomenclature-citation><tp:taxon-name>
                <tp:taxon-name-part taxon-name-part-type="genus" reg="Celsia"/>
                <tp:taxon-name-part taxon-name-part-type="species" reg="barnadesii"/>
                <tp:taxon-name-part taxon-name-part-type="variety" reg="baetica"/>
              </tp:taxon-name><comment>= <tp:taxon-name><tp:taxon-name-part taxon-name-part-type="genus" reg="Celsia">Celsia</tp:taxon-name-part><tp:taxon-name-part taxon-name-part-type="species" reg="barnadesii">barnadesii</tp:taxon-name-part><tp:taxon-name-part taxon-name-part-type="basionym-authority">(Vahl)</tp:taxon-name-part><tp:taxon-name-part taxon-name-part-type="authority">G.Don fìl.</tp:taxon-name-part><tp:taxon-name-part taxon-name-part-type="infraspecific-rank">var.</tp:taxon-name-part><tp:taxon-name-part taxon-name-part-type="variety" reg="baetica">baetica</tp:taxon-name-part></tp:taxon-name> Willk., in Ill. Fl. Hispan. 2(14): 55. 1888. </comment></tp:nomenclature-citation><tp:nomenclature-citation><tp:taxon-name>
                <tp:taxon-name-part taxon-name-part-type="genus" reg="Celsia"/>
                <tp:taxon-name-part taxon-name-part-type="species" reg="jeriaensis"/>
              </tp:taxon-name><comment>= <tp:taxon-name><tp:taxon-name-part taxon-name-part-type="genus" reg="Celsia">Celsia</tp:taxon-name-part><tp:taxon-name-part taxon-name-part-type="species" reg="jeriaensis">jeriaensis</tp:taxon-name-part></tp:taxon-name> Pérez Lara, in Willk. Ill. FI. Hispan. 2(14): 56. 1888, nom. nud. </comment></tp:nomenclature-citation><tp:nomenclature-citation><tp:taxon-name>
                <tp:taxon-name-part taxon-name-part-type="genus" reg="Verbascum"/>
                <tp:taxon-name-part taxon-name-part-type="species" reg="laciniatum"/>
              </tp:taxon-name><comment>= <tp:taxon-name><tp:taxon-name-part taxon-name-part-type="genus" reg="Verbascum">Verbascum</tp:taxon-name-part><tp:taxon-name-part taxon-name-part-type="species" reg="laciniatum">laciniatum</tp:taxon-name-part></tp:taxon-name> (Poir.) Kuntze, in Rev. Gen. 469. 1891. </comment></tp:nomenclature-citation><tp:nomenclature-citation><tp:taxon-name>
                <tp:taxon-name-part taxon-name-part-type="genus" reg="Celsia"/>
                <tp:taxon-name-part taxon-name-part-type="species" reg="baetica"/>
              </tp:taxon-name><comment>= <tp:taxon-name><tp:taxon-name-part taxon-name-part-type="genus" reg="Celsia">Celsia</tp:taxon-name-part><tp:taxon-name-part taxon-name-part-type="species" reg="baetica">baetica</tp:taxon-name-part></tp:taxon-name> (Willk.) Murb., in Lunds Univ. Arsskrift, n. s. 17 (9): 3. 1921. </comment></tp:nomenclature-citation><tp:nomenclature-citation><tp:taxon-name>
                <tp:taxon-name-part taxon-name-part-type="genus" reg="Celsia"/>
                <tp:taxon-name-part taxon-name-part-type="species" reg="baetica"/>
              </tp:taxon-name><comment>= <tp:taxon-name><tp:taxon-name-part taxon-name-part-type="genus" reg="Celsia">Celsia</tp:taxon-name-part><tp:taxon-name-part taxon-name-part-type="species" reg="baetica">baetica</tp:taxon-name-part></tp:taxon-name> (Willk.) Font Quer, in Butll. Inst. Catalana Hist. Nat . 26: 56. 1926. comb. nov. superfl. </comment></tp:nomenclature-citation><tp:nomenclature-citation><tp:taxon-name>
                <tp:taxon-name-part taxon-name-part-type="genus" reg="Celsia"/>
                <tp:taxon-name-part taxon-name-part-type="species" reg="lyrata"/>
                <tp:taxon-name-part taxon-name-part-type="variety" reg="sinuata"/>
              </tp:taxon-name><comment>= <tp:taxon-name><tp:taxon-name-part taxon-name-part-type="genus" reg="Celsia">Celsia</tp:taxon-name-part><tp:taxon-name-part taxon-name-part-type="species" reg="lyrata">lyrata</tp:taxon-name-part><tp:taxon-name-part taxon-name-part-type="infraspecific-rank">var.</tp:taxon-name-part><tp:taxon-name-part taxon-name-part-type="variety" reg="sinuata">sinuata</tp:taxon-name-part></tp:taxon-name> (Cav.) Maire, in Jahand. &amp; Maire, Cat. Pl. Maroc: 668. 1934. </comment></tp:nomenclature-citation></tp:nomenclature-citation-list></tp:nomenclature><tp:treatment-sec sec-type="material" id="SECID0EYOAI"><title>Type.</title><p>[Morocco]: Tánger vicinii, [Without date], <italic>Broussonet, s.n</italic>. (lectotype, designated by <xref ref-type="bibr" rid="B16">Benedí and Montserrat 1985</xref>, pg.104): MA [MA108913]).</p></tp:treatment-sec><tp:treatment-sec sec-type="notes" id="SECID0EEPAI"><title>Notes.</title><p>This species was originally described as <italic><tp:taxon-name><tp:taxon-name-part taxon-name-part-type="genus" reg="Celsia">Celsia</tp:taxon-name-part><tp:taxon-name-part taxon-name-part-type="species" reg="sinuata">sinuata</tp:taxon-name-part></tp:taxon-name></italic> by <xref ref-type="bibr" rid="B24">Cavanilles (1801</xref>: 68) based on material collected by Broussonet in Tangier, Morocco (<xref ref-type="bibr" rid="B18">Benedí and Montserrat 1998</xref>). When the genus <italic><tp:taxon-name><tp:taxon-name-part taxon-name-part-type="genus" reg="Celsia">Celsia</tp:taxon-name-part></tp:taxon-name></italic> was subsumed in the genus <italic><tp:taxon-name><tp:taxon-name-part taxon-name-part-type="genus" reg="Verbascum">Verbascum</tp:taxon-name-part></tp:taxon-name></italic> the epithet <italic>sinuata</italic> could not be used for this species as it already exists in the combination <italic><tp:taxon-name><tp:taxon-name-part taxon-name-part-type="genus" reg="Verbascum">Verbascum</tp:taxon-name-part><tp:taxon-name-part taxon-name-part-type="species" reg="sinuatum">sinuatum</tp:taxon-name-part></tp:taxon-name></italic> L. for another species. We concur with the conclusion of <xref ref-type="bibr" rid="B16">Benedí and Montserrat (1985)</xref> that the correct name for this plant in question is <italic><tp:taxon-name><tp:taxon-name-part taxon-name-part-type="genus" reg="Verbascum">V.</tp:taxon-name-part><tp:taxon-name-part taxon-name-part-type="species" reg="erosum">erosum</tp:taxon-name-part></tp:taxon-name></italic> Cav.</p></tp:treatment-sec><ref-list><ref id="B16"><mixed-citation xmlns:xlink="http://www.w3.org/1999/xlink" xlink:type="simple"><person-group><name name-style="western"><surname>Benedí</surname><given-names>C</given-names></name><name name-style="western"><surname>Montserrat</surname><given-names>JM</given-names></name></person-group> (<year>1985</year>) <article-title>Taxonomic and nomenclatural notes on the genus <italic><tp:taxon-name><tp:taxon-name-part taxon-name-part-type="genus">Verbascum</tp:taxon-name-part></tp:taxon-name></italic> L. (<italic><tp:taxon-name><tp:taxon-name-part taxon-name-part-type="genus">Celsia</tp:taxon-name-part></tp:taxon-name></italic> L.) in the Iberian Peninsula and the Balearic Islands.</article-title><source>Collectanea Botanica</source><volume>16</volume>(<issue>1</issue>): <fpage>101</fpage>–<lpage>112</lpage>.</mixed-citation></ref><ref id="B24"><mixed-citation xmlns:xlink="http://www.w3.org/1999/xlink" xlink:type="simple"><person-group><name name-style="western"><surname>Cavanilles</surname><given-names>AJ</given-names></name></person-group> (<year>1801</year>) <article-title>De las plantas que el Ciudadano Augusto Broussonet colectó en las costas septentrionales de la Africa y en las islas Canarias.</article-title><source>Anales de Ciencias Naturales</source><volume>3</volume>: <fpage>68</fpage>–<lpage>69</lpage>.</mixed-citation></ref><ref id="B18"><mixed-citation xmlns:xlink="http://www.w3.org/1999/xlink" xlink:type="simple"><person-group><name name-style="western"><surname>Benedí</surname><given-names>C</given-names></name><name name-style="western"><surname>Montserrat</surname><given-names>JM</given-names></name></person-group> (<year>1998</year>) <article-title><italic><tp:taxon-name><tp:taxon-name-part taxon-name-part-type="genus">Verbascum</tp:taxon-name-part><tp:taxon-name-part taxon-name-part-type="species">erosum</tp:taxon-name-part></tp:taxon-name></italic> Cav. (<tp:taxon-name><tp:taxon-name-part taxon-name-part-type="subfamily">Verbascoideae</tp:taxon-name-part></tp:taxon-name>-<tp:taxon-name><tp:taxon-name-part taxon-name-part-type="family">Scrophulariaceae</tp:taxon-name-part></tp:taxon-name>): Endemismo betico-rifeno.</article-title><source>Anales del Jardin Botanico de Madrid</source><volume>56</volume>(<issue>1</issue>): <fpage>182</fpage>–<lpage>183</lpage>.</mixed-citation></ref></ref-list></tp:taxon-treatment>
