# Supplementary material for: ﻿Nomenclature and typification in Verbascum (Scrophulariaceae) from North Africa
Source: PhytoKeys. 2023 Apr 27;225:115–52. doi: 10.3897/phytokeys.225.99356 (PMC10209509; doi:10.3897/phytokeys.225.99356)
Supplement: XML Treatment for Verbascum faurei [file phytokeys.225.99356-treatment11.xml]

<!DOCTYPE tp:taxon-treatment
  PUBLIC "-//TaxonX//DTD Taxonomic Treatment Publishing DTD v0 20100105//EN" "tax-treatment-NSO.dtd">
<tp:taxon-treatment xmlns:tp="http://www.plazi.org/taxpub"><tp:treatment-meta><kwd-group><label>Taxon classification</label><kwd>
              <named-content content-type="kingdom">Plantae</named-content>
            </kwd><kwd>
              <named-content content-type="order">Lamiales</named-content>
            </kwd><kwd>
              <named-content content-type="family">Scrophulariaceae</named-content>
            </kwd></kwd-group><mixed-citation publication-type="journal"><person-group><name><surname>Khamar</surname><given-names>Hamid</given-names></name><name><surname>Oualidi</surname><given-names>Jalal El</given-names></name><name><surname>Touhami</surname><given-names>Amina Ouazzani</given-names></name><name><surname>Civeyrel</surname><given-names>Laure</given-names></name></person-group><article-title>﻿Nomenclature and typification in <italic><tp:taxon-name><tp:taxon-name-part taxon-name-part-type="genus" reg="Verbascum">Verbascum</tp:taxon-name-part></tp:taxon-name></italic> (<tp:taxon-name><tp:taxon-name-part taxon-name-part-type="family">Scrophulariaceae</tp:taxon-name-part></tp:taxon-name>) from North Africa</article-title><source>PhytoKeys</source><day>27</day><month>04</month><year>2023</year><volume>225</volume><fpage>115</fpage><lpage>152</lpage><pub-id pub-id-type="doi">10.3897/phytokeys.225.99356</pub-id></mixed-citation></tp:treatment-meta><tp:nomenclature><label>﻿</label><tp:taxon-name>
            <object-id xmlns:xlink="http://www.w3.org/1999/xlink" content-type="arpha" xlink:type="simple">BDF02933-7253-5713-BC81-6FF4DA293E6B</object-id>
            <tp:taxon-name-part taxon-name-part-type="genus" reg="Verbascum">Verbascum</tp:taxon-name-part>
            <tp:taxon-name-part taxon-name-part-type="species" reg="faurei">faurei</tp:taxon-name-part>
          </tp:taxon-name><tp:taxon-authority>(Murb.) Hub.-Mor., in Bauhinia 5: 12. 1973.</tp:taxon-authority><tp:nomenclature-citation-list><tp:nomenclature-citation><tp:taxon-name>
                <tp:taxon-name-part taxon-name-part-type="genus" reg="Celsia"/>
                <tp:taxon-name-part taxon-name-part-type="species" reg="faurei"/>
              </tp:taxon-name><comment>≡ <tp:taxon-name><tp:taxon-name-part taxon-name-part-type="genus" reg="Celsia">Celsia</tp:taxon-name-part><tp:taxon-name-part taxon-name-part-type="species" reg="faurei">faurei</tp:taxon-name-part></tp:taxon-name> Murb., in Lunds Univ. Arsskrift, 2 n.f., 17(9): 7. 1921. Type: [Algeria]. Oued-Imbert (dépt d’Oran). Lieux rocailleux, 4 Juin 1911, <italic>A. Faure, 304</italic> [Superseded lectotype, selected by <xref ref-type="bibr" rid="B17">Benedí and Montserrat 1997</xref>, pg. 168 (Art. 9.19 of the ICN; <xref ref-type="bibr" rid="B108">Turland et al. 2018</xref>); lectotype, designated here: LD [LD1244709]!]. [Algeria]. Algérie. Oued-Imbert: Talus de la voie ferrée vers les Lauriers-Roses, 29 Mai 1921, <italic>A. Faure, s.n.</italic> (residual syntype: LD [LD1223485, LD1223785, LD1223665, LD1220485]!). [image of lectotype available at <ext-link xmlns:xlink="http://www.w3.org/1999/xlink" xlink:type="simple" ext-link-type="uri" xlink:href="https://plants.jstor.org/stable/viewer/10.5555/al.ap.specimen.ld1244709">https://plants.jstor.org/stable/viewer/10.5555/al.ap.specimen.ld1244709]</ext-link></comment></tp:nomenclature-citation></tp:nomenclature-citation-list></tp:nomenclature><tp:treatment-sec sec-type="notes" id="SECID0EUTAI"><title>Notes.</title><p><xref ref-type="bibr" rid="B76">Murbeck (1921)</xref> described <italic><tp:taxon-name><tp:taxon-name-part taxon-name-part-type="genus" reg="Celsia">Celsia</tp:taxon-name-part><tp:taxon-name-part taxon-name-part-type="species" reg="faurei">faurei</tp:taxon-name-part></tp:taxon-name></italic> based on collections done by A. Faure in western Algeria. The author in the protologue includes an explicit reference to the locality (Algeria, Oran: Between Imbert River and the railway embankment), with several years for the collection (1911, 1916, 1918, and 1921) and the herbarium where the original material are kept (LD). <xref ref-type="bibr" rid="B17">Benedí and Montserrat (1997)</xref> designated the A. Faure material at Herb. MPU as lectotype and that preserved at Herb. LD as isolectotype. However, the material kept at Herb. MPU cannot be considered as original material since the herbarium that housed the type specimens is indicated in the protologue. The lectotype designation by <xref ref-type="bibr" rid="B17">Benedí and Montserrat (1997)</xref> is obviously flawed and cannot be considered here because it is in conflict with the protologue according to Art. 9.19 of the ICN (<xref ref-type="bibr" rid="B108">Turland et al. 2018</xref>). Pertaining to the original material specification provided in the protologue, five specimens at Herb. LD were traced (LD1223785, LD1220485, LD1223485, LD1223665, and LD1244709) on which are stamped “Type”. In the absence of indicating a single specimen as the holotype, all of the specimens cited in the protologue are to be treated as syntypes (Art. 9.6 of ICN, <xref ref-type="bibr" rid="B108">Turland et al. 2018</xref>). The sheet LD1244709 is chosen here as the lectotype, because it shows the best quality of preservation of the important diagnostic features of the taxon. However, the other remaining specimens (LD1223485, LD1223785, LD1223665, LD1220485) traced are referred to as original material following the Art. 9.4 of ICN (<xref ref-type="bibr" rid="B108">Turland et al. 2018</xref>).</p></tp:treatment-sec><ref-list><ref id="B17"><mixed-citation xmlns:xlink="http://www.w3.org/1999/xlink" xlink:type="simple"><person-group><name name-style="western"><surname>Benedí</surname><given-names>C</given-names></name><name name-style="western"><surname>Montserrat</surname><given-names>JM</given-names></name></person-group> (<year>1997</year>) <article-title><italic><tp:taxon-name><tp:taxon-name-part taxon-name-part-type="genus">Verbascum</tp:taxon-name-part><tp:taxon-name-part taxon-name-part-type="species">faurei</tp:taxon-name-part></tp:taxon-name></italic> (Murb.) Hub.-Mor. (<tp:taxon-name><tp:taxon-name-part taxon-name-part-type="family">Scrophulariaceae</tp:taxon-name-part></tp:taxon-name>) y especies afines en el norte de Africa.</article-title><source>Lagascalia</source><volume>20</volume>(<issue>1</issue>): <fpage>167</fpage>–<lpage>169</lpage>.</mixed-citation></ref><ref id="B108"><mixed-citation xmlns:xlink="http://www.w3.org/1999/xlink" xlink:type="simple"><person-group><name name-style="western"><surname>Turland</surname><given-names>NJ</given-names></name><name name-style="western"><surname>Wiersema</surname><given-names>JH</given-names></name><name name-style="western"><surname>Barrie</surname><given-names>FR</given-names></name><name name-style="western"><surname>Greuter</surname><given-names>W</given-names></name><name name-style="western"><surname>Hawksworth</surname><given-names>DL</given-names></name><name name-style="western"><surname>Herendeen</surname><given-names>PS</given-names></name><name name-style="western"><surname>Knapp</surname><given-names>S</given-names></name><name name-style="western"><surname>Kusber</surname><given-names>WH</given-names></name><name name-style="western"><surname>Li</surname><given-names>DZ</given-names></name><name name-style="western"><surname>Marhold</surname><given-names>K</given-names></name><name name-style="western"><surname>May</surname><given-names>TW</given-names></name><name name-style="western"><surname>McNeill</surname><given-names>J</given-names></name><name name-style="western"><surname>Monro</surname><given-names>AM</given-names></name><name name-style="western"><surname>Prado</surname><given-names>J</given-names></name><name name-style="western"><surname>Price</surname><given-names>MJ</given-names></name><name name-style="western"><surname>Smith</surname><given-names>GF [Eds]</given-names></name></person-group> (<year>2018</year>) International Code of Nomenclature for algae, fungi, and plants (Shenzhen Code) adopted by the Nineteenth International Botanical Congress Shenzhen, China, July 2017. Regnum Vegetabile 159. Koeltz Botanical Books, Glashütten. <ext-link xlink:type="simple" ext-link-type="doi" xlink:href="10.12705/Code.2018">https://doi.org/10.12705/Code.2018</ext-link></mixed-citation></ref><ref id="B76"><mixed-citation xmlns:xlink="http://www.w3.org/1999/xlink" xlink:type="simple"><person-group><name name-style="western"><surname>Murbeck</surname><given-names>SS</given-names></name></person-group> (<year>1921</year>) <article-title>Sur quelques espèces nouvelles ou critiques des genres <italic><tp:taxon-name><tp:taxon-name-part taxon-name-part-type="genus">Celsia</tp:taxon-name-part></tp:taxon-name></italic> et <italic><tp:taxon-name><tp:taxon-name-part taxon-name-part-type="genus">Onopordon</tp:taxon-name-part></tp:taxon-name></italic>.</article-title><source>Acta Universitatis Lundensis</source><volume>17</volume>(<issue>9</issue>): <fpage>1</fpage>–<lpage>18</lpage>.</mixed-citation></ref></ref-list></tp:taxon-treatment>
