# Supplementary material for: ﻿Nomenclature and typification in Verbascum (Scrophulariaceae) from North Africa
Source: PhytoKeys. 2023 Apr 27;225:115–52. doi: 10.3897/phytokeys.225.99356 (PMC10209509; doi:10.3897/phytokeys.225.99356)
Supplement: XML Treatment for Verbascum faurei subsp. acanthifolium [file phytokeys.225.99356-treatment12.xml]

<!DOCTYPE tp:taxon-treatment
  PUBLIC "-//TaxonX//DTD Taxonomic Treatment Publishing DTD v0 20100105//EN" "tax-treatment-NSO.dtd">
<tp:taxon-treatment xmlns:tp="http://www.plazi.org/taxpub"><tp:treatment-meta><kwd-group><label>Taxon classification</label><kwd>
              <named-content content-type="kingdom">Plantae</named-content>
            </kwd><kwd>
              <named-content content-type="order">Lamiales</named-content>
            </kwd><kwd>
              <named-content content-type="family">Scrophulariaceae</named-content>
            </kwd></kwd-group><mixed-citation publication-type="journal"><person-group><name><surname>Khamar</surname><given-names>Hamid</given-names></name><name><surname>Oualidi</surname><given-names>Jalal El</given-names></name><name><surname>Touhami</surname><given-names>Amina Ouazzani</given-names></name><name><surname>Civeyrel</surname><given-names>Laure</given-names></name></person-group><article-title>﻿Nomenclature and typification in <italic><tp:taxon-name><tp:taxon-name-part taxon-name-part-type="genus" reg="Verbascum">Verbascum</tp:taxon-name-part></tp:taxon-name></italic> (<tp:taxon-name><tp:taxon-name-part taxon-name-part-type="family">Scrophulariaceae</tp:taxon-name-part></tp:taxon-name>) from North Africa</article-title><source>PhytoKeys</source><day>27</day><month>04</month><year>2023</year><volume>225</volume><fpage>115</fpage><lpage>152</lpage><pub-id pub-id-type="doi">10.3897/phytokeys.225.99356</pub-id></mixed-citation></tp:treatment-meta><tp:nomenclature><label>﻿</label><tp:taxon-name>
            <object-id xmlns:xlink="http://www.w3.org/1999/xlink" content-type="arpha" xlink:type="simple">03E9E636-E25A-5138-948B-09EAB972EE14</object-id>
            <tp:taxon-name-part taxon-name-part-type="genus" reg="Verbascum">Verbascum</tp:taxon-name-part>
            <tp:taxon-name-part taxon-name-part-type="species" reg="faurei">faurei</tp:taxon-name-part>
            <tp:taxon-name-part taxon-name-part-type="infraspecific-rank">subsp.</tp:taxon-name-part>
            <tp:taxon-name-part taxon-name-part-type="subspecies" reg="acanthifolium">acanthifolium</tp:taxon-name-part>
          </tp:taxon-name><tp:taxon-authority>(Pau) Benedí &amp; J.M.Monts., Lagascalia 20: 169. 1997.</tp:taxon-authority><tp:nomenclature-citation-list><tp:nomenclature-citation><tp:taxon-name>
                <tp:taxon-name-part taxon-name-part-type="genus" reg="Celsia"/>
                <tp:taxon-name-part taxon-name-part-type="species" reg="acanthifolia"/>
              </tp:taxon-name><comment>≡ <tp:taxon-name><tp:taxon-name-part taxon-name-part-type="genus" reg="Celsia">Celsia</tp:taxon-name-part><tp:taxon-name-part taxon-name-part-type="species" reg="acanthifolia">acanthifolia</tp:taxon-name-part></tp:taxon-name> Pau in Font Quer. Iter Maroc. n° 566. 1927. Type: [Morocco]. pr. Badú (Atlante rhiphaeo); Hab. in saxosis, solo schistose, 6 July 1927, <italic>P. Font Quer, 566</italic> (lectotype, selected by <xref ref-type="bibr" rid="B17">Benedí and Montserrat 1997</xref>, pg. 169, first step “type”, as “<italic>Font Quer 566-1927</italic>”; second step, designated here: BC [BC43694]!; isolectotypes: LD [LD1222710]!, GDA [GDA39155]!, G [G00015117]!, MPU [MPU009627, MPU009628]!, BCN [BCN18029]!, BM [BM000930561]!). [image available at <ext-link xmlns:xlink="http://www.w3.org/1999/xlink" xlink:type="simple" ext-link-type="uri" xlink:href="http://psimg.jstor.org/fsi/img/pdf/i0/10.5555/al.ap.specimen.bc43694_normal.pdf">http://psimg.jstor.org/fsi/img/pdf/i0/10.5555/al.ap.specimen.bc43694_normal.pdf]</ext-link></comment></tp:nomenclature-citation><tp:nomenclature-citation><tp:taxon-name>
                <tp:taxon-name-part taxon-name-part-type="genus" reg="Celsia"/>
                <tp:taxon-name-part taxon-name-part-type="species" reg="acanthifolia"/>
              </tp:taxon-name><comment>≡ <tp:taxon-name><tp:taxon-name-part taxon-name-part-type="genus" reg="Celsia">Celsia</tp:taxon-name-part><tp:taxon-name-part taxon-name-part-type="species" reg="acanthifolia">acanthifolia</tp:taxon-name-part></tp:taxon-name> Pau, in Cavanillesia 1: 47. 1928, nom. nud. </comment></tp:nomenclature-citation><tp:nomenclature-citation><tp:taxon-name>
                <tp:taxon-name-part taxon-name-part-type="genus" reg="Celsia"/>
                <tp:taxon-name-part taxon-name-part-type="species" reg="faurei"/>
              </tp:taxon-name><comment>≡ <tp:taxon-name><tp:taxon-name-part taxon-name-part-type="genus" reg="Celsia">Celsia</tp:taxon-name-part><tp:taxon-name-part taxon-name-part-type="species" reg="faurei">faurei</tp:taxon-name-part><tp:taxon-name-part taxon-name-part-type="infraspecific-rank">var.</tp:taxon-name-part><tp:taxon-name-part taxon-name-part-type="variety" reg="acanthifolia">acanthifolia</tp:taxon-name-part></tp:taxon-name> (Pau) Maire in Jahand. &amp; Maire. Cat. PI. Maroc.3: 669 (1934). </comment></tp:nomenclature-citation></tp:nomenclature-citation-list></tp:nomenclature><tp:treatment-sec sec-type="notes" id="SECID0EEZAI"><title>Notes.</title><p><xref ref-type="bibr" rid="B38">Font Quer (1927)</xref> based his species on a collection of plants from the Rif region that he has gathered during his 1927 campaign in Morocco. Font Quer gave the following diagnosis “Folia Acanthi mollis L., superiora oblonga, sinuato-dentata, floribus longe pedunculatis, pedicellis glanduliferis, racemosis; bractae lanceolatae brevissimae, calycis laciniae lanceolatae, margine integro, capsula globosa, obtusa calyce triplo longior” with the collection locality “hab. in saxosis, pr. Badù (Atlante rhiphaeo), 1500 m. alt., solo schistoso, 6 julii”. This protologue has been validly published by <xref ref-type="bibr" rid="B40">Gonzâlez-Bueno (1988)</xref>. According to <xref ref-type="bibr" rid="B84">Nualart (2017)</xref>, <xref ref-type="bibr" rid="B17">Benedí and Montserrat (1997)</xref> wrongly cited the collection number of the lectotype as “BC436934” instead of “BC43694”. So, in addition to the specimen kept at Herb. BC (BC43694), seven other specimens are in agreement with the description in the protologue. They are housed at Herbs LD (LD1222710), GDA (GDA39155), G (G00015117), MPU (MPU009627, MPU009628), BCN (BCN18029), and BM (BM000930561). According to Art. 9.6 of the ICN (<xref ref-type="bibr" rid="B108">Turland et al. 2018</xref>), all of these specimens and those persevered at Herb. BC must be treated as syntypes. The designation by <xref ref-type="bibr" rid="B17">Benedí and Montserrat (1997)</xref> can be considered here as a first-step typification (see Art. 9.17 of the ICN, <xref ref-type="bibr" rid="B108">Turland et al. 2018</xref>). As the herbarium specimen BC43694 [mounted on three sheets]) kept at Herb. BC is the one showing the best quality of preservation of morphological features described in the protologue, we select it here as second-step lectotype of the name.</p><p>The taxonomic status of <italic><tp:taxon-name><tp:taxon-name-part taxon-name-part-type="genus" reg="Celsia">Celsia</tp:taxon-name-part><tp:taxon-name-part taxon-name-part-type="species" reg="acanthifolia">acanthifolia</tp:taxon-name-part></tp:taxon-name></italic> has been assessed by some authors. Maire (in <xref ref-type="bibr" rid="B56">Jahandiez and Maire 1934</xref>) regarded it as a variety under <italic><tp:taxon-name><tp:taxon-name-part taxon-name-part-type="genus" reg="Ceslia">Ceslia</tp:taxon-name-part><tp:taxon-name-part taxon-name-part-type="species" reg="faurei">faurei</tp:taxon-name-part></tp:taxon-name></italic> Murb. [<italic><tp:taxon-name><tp:taxon-name-part taxon-name-part-type="genus" reg="Ceslia">C.</tp:taxon-name-part><tp:taxon-name-part taxon-name-part-type="species" reg="faurei">faurei</tp:taxon-name-part><tp:taxon-name-part taxon-name-part-type="infraspecific-rank">var.</tp:taxon-name-part><tp:taxon-name-part taxon-name-part-type="variety" reg="acanthifolia">acanthifolia</tp:taxon-name-part></tp:taxon-name></italic> (Pau) Maire]. Later, Benedi and Montserrat (1997) raised it to the rank of subspecies and they published it as a new combination, <tp:taxon-name><tp:taxon-name-part taxon-name-part-type="genus" reg="Verbascum">Verbascum</tp:taxon-name-part><tp:taxon-name-part taxon-name-part-type="species" reg="faurei">faurei</tp:taxon-name-part><tp:taxon-name-part taxon-name-part-type="basionym-authority">(Murb.)</tp:taxon-name-part><tp:taxon-name-part taxon-name-part-type="authority">Hub.-Morath</tp:taxon-name-part><tp:taxon-name-part taxon-name-part-type="infraspecific-rank">subsp.</tp:taxon-name-part><tp:taxon-name-part taxon-name-part-type="subspecies" reg="acanthifolium">acanthifolium</tp:taxon-name-part></tp:taxon-name> (Pau) Benedí &amp; J.M.Monts.</p></tp:treatment-sec><ref-list><ref id="B17"><mixed-citation xmlns:xlink="http://www.w3.org/1999/xlink" xlink:type="simple"><person-group><name name-style="western"><surname>Benedí</surname><given-names>C</given-names></name><name name-style="western"><surname>Montserrat</surname><given-names>JM</given-names></name></person-group> (<year>1997</year>) <article-title><italic><tp:taxon-name><tp:taxon-name-part taxon-name-part-type="genus">Verbascum</tp:taxon-name-part><tp:taxon-name-part taxon-name-part-type="species">faurei</tp:taxon-name-part></tp:taxon-name></italic> (Murb.) Hub.-Mor. (<tp:taxon-name><tp:taxon-name-part taxon-name-part-type="family">Scrophulariaceae</tp:taxon-name-part></tp:taxon-name>) y especies afines en el norte de Africa.</article-title><source>Lagascalia</source><volume>20</volume>(<issue>1</issue>): <fpage>167</fpage>–<lpage>169</lpage>.</mixed-citation></ref><ref id="B38"><mixed-citation xmlns:xlink="http://www.w3.org/1999/xlink" xlink:type="simple"><person-group><name name-style="western"><surname>Font Quer</surname><given-names>P</given-names></name></person-group> (<year>1927</year>) Iter Maroccanum. Exsiccata schedula. Natural Science Museum, Barcelona, N° 566.</mixed-citation></ref><ref id="B40"><mixed-citation xmlns:xlink="http://www.w3.org/1999/xlink" xlink:type="simple"><person-group><name name-style="western"><surname>Gonzâlez-Bueno</surname><given-names>A</given-names></name></person-group> (<year>1988</year>) <article-title>Les campanyes botàniques de Pius Font i Quer al Nord d'Àfrica.</article-title><source>Treballs de l'Institut Botànic de Barcelona</source><volume>12</volume>: <fpage>5</fpage>–<lpage>173</lpage>.</mixed-citation></ref><ref id="B84"><mixed-citation xmlns:xlink="http://www.w3.org/1999/xlink" xlink:type="simple"><person-group><name name-style="western"><surname>Nualart</surname><given-names>N</given-names></name></person-group> (<year>2017</year>) Els herbaris, fonts per al coneixement de la flora. Aplicacions en conservaciô i taxonomia. PhD Thesis, University of Barcelona, Spain. <ext-link xlink:type="simple" ext-link-type="uri" xlink:href="http://hdl.handle.net/2445/117964">http://hdl.handle.net/2445/117964</ext-link></mixed-citation></ref><ref id="B108"><mixed-citation xmlns:xlink="http://www.w3.org/1999/xlink" xlink:type="simple"><person-group><name name-style="western"><surname>Turland</surname><given-names>NJ</given-names></name><name name-style="western"><surname>Wiersema</surname><given-names>JH</given-names></name><name name-style="western"><surname>Barrie</surname><given-names>FR</given-names></name><name name-style="western"><surname>Greuter</surname><given-names>W</given-names></name><name name-style="western"><surname>Hawksworth</surname><given-names>DL</given-names></name><name name-style="western"><surname>Herendeen</surname><given-names>PS</given-names></name><name name-style="western"><surname>Knapp</surname><given-names>S</given-names></name><name name-style="western"><surname>Kusber</surname><given-names>WH</given-names></name><name name-style="western"><surname>Li</surname><given-names>DZ</given-names></name><name name-style="western"><surname>Marhold</surname><given-names>K</given-names></name><name name-style="western"><surname>May</surname><given-names>TW</given-names></name><name name-style="western"><surname>McNeill</surname><given-names>J</given-names></name><name name-style="western"><surname>Monro</surname><given-names>AM</given-names></name><name name-style="western"><surname>Prado</surname><given-names>J</given-names></name><name name-style="western"><surname>Price</surname><given-names>MJ</given-names></name><name name-style="western"><surname>Smith</surname><given-names>GF [Eds]</given-names></name></person-group> (<year>2018</year>) International Code of Nomenclature for algae, fungi, and plants (Shenzhen Code) adopted by the Nineteenth International Botanical Congress Shenzhen, China, July 2017. Regnum Vegetabile 159. Koeltz Botanical Books, Glashütten. <ext-link xlink:type="simple" ext-link-type="doi" xlink:href="10.12705/Code.2018">https://doi.org/10.12705/Code.2018</ext-link></mixed-citation></ref><ref id="B56"><mixed-citation xmlns:xlink="http://www.w3.org/1999/xlink" xlink:type="simple"><person-group><name name-style="western"><surname>Jahandiez</surname><given-names>E</given-names></name><name name-style="western"><surname>Maire</surname><given-names>R</given-names></name></person-group> (<year>1934</year>) Catalogue des plantes du Maroc (Vol. 3). Imprimerie Minerva, Algiers, 663–669.</mixed-citation></ref></ref-list></tp:taxon-treatment>
