# Supplementary material for: ﻿Nomenclature and typification in Verbascum (Scrophulariaceae) from North Africa
Source: PhytoKeys. 2023 Apr 27;225:115–52. doi: 10.3897/phytokeys.225.99356 (PMC10209509; doi:10.3897/phytokeys.225.99356)
Supplement: XML Treatment for Verbascum fontanesii [file phytokeys.225.99356-treatment13.xml]

<!DOCTYPE tp:taxon-treatment
  PUBLIC "-//TaxonX//DTD Taxonomic Treatment Publishing DTD v0 20100105//EN" "tax-treatment-NSO.dtd">
<tp:taxon-treatment xmlns:tp="http://www.plazi.org/taxpub"><tp:treatment-meta><kwd-group><label>Taxon classification</label><kwd>
              <named-content content-type="kingdom">Plantae</named-content>
            </kwd><kwd>
              <named-content content-type="order">Lamiales</named-content>
            </kwd><kwd>
              <named-content content-type="family">Scrophulariaceae</named-content>
            </kwd></kwd-group><mixed-citation publication-type="journal"><person-group><name><surname>Khamar</surname><given-names>Hamid</given-names></name><name><surname>Oualidi</surname><given-names>Jalal El</given-names></name><name><surname>Touhami</surname><given-names>Amina Ouazzani</given-names></name><name><surname>Civeyrel</surname><given-names>Laure</given-names></name></person-group><article-title>﻿Nomenclature and typification in <italic><tp:taxon-name><tp:taxon-name-part taxon-name-part-type="genus" reg="Verbascum">Verbascum</tp:taxon-name-part></tp:taxon-name></italic> (<tp:taxon-name><tp:taxon-name-part taxon-name-part-type="family">Scrophulariaceae</tp:taxon-name-part></tp:taxon-name>) from North Africa</article-title><source>PhytoKeys</source><day>27</day><month>04</month><year>2023</year><volume>225</volume><fpage>115</fpage><lpage>152</lpage><pub-id pub-id-type="doi">10.3897/phytokeys.225.99356</pub-id></mixed-citation></tp:treatment-meta><tp:nomenclature><label>﻿</label><tp:taxon-name>
            <object-id xmlns:xlink="http://www.w3.org/1999/xlink" content-type="arpha" xlink:type="simple">3B02CA9D-D841-58D1-82C6-C5829B384F48</object-id>
            <tp:taxon-name-part taxon-name-part-type="genus" reg="Verbascum">Verbascum</tp:taxon-name-part>
            <tp:taxon-name-part taxon-name-part-type="species" reg="fontanesii">fontanesii</tp:taxon-name-part>
          </tp:taxon-name><tp:taxon-authority>Benedí, in Anales Jard. Bot. Madrid 60(2): 459. 2003.</tp:taxon-authority><tp:nomenclature-citation-list><tp:nomenclature-citation><tp:taxon-name>
                <tp:taxon-name-part taxon-name-part-type="genus" reg="Celsia"/>
                <tp:taxon-name-part taxon-name-part-type="species" reg="betonicifolia"/>
              </tp:taxon-name><comment>= <tp:taxon-name><tp:taxon-name-part taxon-name-part-type="genus" reg="Celsia">Celsia</tp:taxon-name-part><tp:taxon-name-part taxon-name-part-type="species" reg="betonicifolia">betonicifolia</tp:taxon-name-part></tp:taxon-name> Desf., in Flora Atlantica 2: 58. 1798. Type: [Algeria]. In arvis in cultis Algeriae, [without date], <italic>R. L. Desfontaines, s.n.</italic> (Lectotype, designated by <xref ref-type="bibr" rid="B14">Benedí 2003</xref>, pg. 459: P [P-DESF]!; isolectotype G [00439692]!). </comment></tp:nomenclature-citation><tp:nomenclature-citation><tp:taxon-name>
                <tp:taxon-name-part taxon-name-part-type="genus" reg="Verbascum"/>
                <tp:taxon-name-part taxon-name-part-type="species" reg="betonicifolium"/>
              </tp:taxon-name><comment>= <tp:taxon-name><tp:taxon-name-part taxon-name-part-type="genus" reg="Verbascum">Verbascum</tp:taxon-name-part><tp:taxon-name-part taxon-name-part-type="species" reg="betonicifolium">betonicifolium</tp:taxon-name-part></tp:taxon-name> (Desf.) Kunze, Revis. Gen. Pl.: 469. 1891, nom. illegit. non <tp:taxon-name><tp:taxon-name-part taxon-name-part-type="genus" reg="Verbascum">V.</tp:taxon-name-part><tp:taxon-name-part taxon-name-part-type="species" reg="betonicifolium">betonicifolium</tp:taxon-name-part></tp:taxon-name> Desf. in Ann. Mus. Natl. Hist. Nat. 11: 54. 1808. </comment></tp:nomenclature-citation><tp:nomenclature-citation><tp:taxon-name>
                <tp:taxon-name-part taxon-name-part-type="genus" reg="Ditoxia"/>
                <tp:taxon-name-part taxon-name-part-type="species" reg="betonicifolia"/>
              </tp:taxon-name><comment>= <tp:taxon-name><tp:taxon-name-part taxon-name-part-type="genus" reg="Ditoxia">Ditoxia</tp:taxon-name-part><tp:taxon-name-part taxon-name-part-type="species" reg="betonicifolia">betonicifolia</tp:taxon-name-part></tp:taxon-name> (Desf.) Raf., Prec. Découv. Somiol.: 40. 1814. </comment></tp:nomenclature-citation></tp:nomenclature-citation-list></tp:nomenclature><tp:treatment-sec sec-type="notes" id="SECID0EIABI"><title>Notes.</title><p><xref ref-type="bibr" rid="B14">Benedí (2003)</xref> indicated as a lectotype the Desfontaines collection kept at Herb. P [P-DESF] but he omitted to mention another sheet of this collection kept at Herb. G (image available at <ext-link xmlns:xlink="http://www.w3.org/1999/xlink" xlink:type="simple" ext-link-type="uri" xlink:href="https://plants.jstor.org/stable/viewer/10.5555/al.ap.specimen.g00439692">https://plants.jstor.org/stable/viewer/10.5555/al.ap.specimen.g00439692)</ext-link>. According to <xref ref-type="bibr" rid="B60">Lasègue (1845)</xref> and <xref ref-type="bibr" rid="B106">Stafleu and Cowan (1976–1988)</xref>, around 600 Flora Atlantica plants was given by Desfontaines to Lemonnier and was acquired by Delessert with the Lemonnier herbarium at Herb. G. In Herb. G we have traced one sheet, with barcode G00439692, that is stamped (Typus). This sample matches the collection locality in the protologue and it is the one that morphologically agrees best with the original description. This specimen bears two labels. The first has “<italic><tp:taxon-name><tp:taxon-name-part taxon-name-part-type="genus" reg="Celsia">Celsia</tp:taxon-name-part><tp:taxon-name-part taxon-name-part-type="species" reg="betonicifolia">betonicifolia</tp:taxon-name-part></tp:taxon-name></italic> Desf., Fl. Atl. [Desfontaines’ handwriting]”; the second is a printed label including, name, locality, reference, and a short historical French comment, and is annotated “R-L Desfontaines, Herbier de Barbarie / <italic><tp:taxon-name><tp:taxon-name-part taxon-name-part-type="genus" reg="Celsia">Celsia</tp:taxon-name-part><tp:taxon-name-part taxon-name-part-type="species" reg="betonicifolia">betonicifolia</tp:taxon-name-part></tp:taxon-name></italic> Desf. Loc: in arvis ìnculus Algeriae / Desf. Fl. Atl. II, P; 58, Tab. / Série de 600 n<sup>os</sup> donnée par Desfontaines à L.-G. Lemnier; acquise en 1803 par B. Delessert: revue en 1928 et 1829 par Desfontaines pour servir à illustrer les types décrits dans Flora Atlantica, incorporé en 1916 dans la collection générale de l’Herbier Delessert.- Voyage Lasègue musée botanique de M. Benjamin Delessert. p 60”.</p></tp:treatment-sec><ref-list><ref id="B14"><mixed-citation xmlns:xlink="http://www.w3.org/1999/xlink" xlink:type="simple"><person-group><name name-style="western"><surname>Benedí</surname><given-names>C</given-names></name></person-group> (<year>2003</year>) <article-title>Ajustes en tres endemismos de <italic><tp:taxon-name><tp:taxon-name-part taxon-name-part-type="genus">Verbascum</tp:taxon-name-part></tp:taxon-name></italic> L. (Adjustments in three endemisms of <italic><tp:taxon-name><tp:taxon-name-part taxon-name-part-type="genus">Verbascum</tp:taxon-name-part></tp:taxon-name></italic> L.).</article-title><source>Anales del Jardin Botanico de Madrid</source><volume>60</volume>(<issue>2</issue>): <fpage>458</fpage>–<lpage>461</lpage>.</mixed-citation></ref><ref id="B60"><mixed-citation xmlns:xlink="http://www.w3.org/1999/xlink" xlink:type="simple"><person-group><name name-style="western"><surname>Lasègue</surname><given-names>A</given-names></name></person-group> (<year>1845</year>) <source>Musée botanique de M. Benjamin Delessert: notices sur les collections de plantes et la bibliothèque qui le composent, contenant en outre des documents sur les principaux herbiers d’Europe et l’exposé des voyages entrepris dans l’intérêt de la botanique.</source><publisher-name>Librairie de Fortin</publisher-name>, <publisher-loc>Masson et Cie, Paris</publisher-loc>, <size units="page">588 pp</size>. <ext-link xlink:type="simple" ext-link-type="doi" xlink:href="10.5962/bhl.title.134793">https://doi.org/10.5962/bhl.title.134793</ext-link></mixed-citation></ref><ref id="B106"><mixed-citation xmlns:xlink="http://www.w3.org/1999/xlink" xlink:type="simple"><person-group><name name-style="western"><surname>Stafleu</surname><given-names>FA</given-names></name><name name-style="western"><surname>Cowan</surname><given-names>RS</given-names></name></person-group> (<year>1976–1988</year>) Taxonomic literature: A selective guide to botanical publications and collections with dates, commentaries and types, edition. 2 (Vol. 1–7). Bohn, Scheltema &amp; Holkema, Utrecht. <ext-link xlink:type="simple" ext-link-type="doi" xlink:href="10.5962/bhl.title.48631">https://doi.org/10.5962/bhl.title.48631</ext-link></mixed-citation></ref></ref-list></tp:taxon-treatment>
