# Supplementary material for: ﻿Nomenclature and typification in Verbascum (Scrophulariaceae) from North Africa
Source: PhytoKeys. 2023 Apr 27;225:115–52. doi: 10.3897/phytokeys.225.99356 (PMC10209509; doi:10.3897/phytokeys.225.99356)
Supplement: XML Treatment for Verbascum gaetulum [file phytokeys.225.99356-treatment14.xml]

<!DOCTYPE tp:taxon-treatment
  PUBLIC "-//TaxonX//DTD Taxonomic Treatment Publishing DTD v0 20100105//EN" "tax-treatment-NSO.dtd">
<tp:taxon-treatment xmlns:tp="http://www.plazi.org/taxpub"><tp:treatment-meta><kwd-group><label>Taxon classification</label><kwd>
              <named-content content-type="kingdom">Plantae</named-content>
            </kwd><kwd>
              <named-content content-type="order">Lamiales</named-content>
            </kwd><kwd>
              <named-content content-type="family">Scrophulariaceae</named-content>
            </kwd></kwd-group><mixed-citation publication-type="journal"><person-group><name><surname>Khamar</surname><given-names>Hamid</given-names></name><name><surname>Oualidi</surname><given-names>Jalal El</given-names></name><name><surname>Touhami</surname><given-names>Amina Ouazzani</given-names></name><name><surname>Civeyrel</surname><given-names>Laure</given-names></name></person-group><article-title>﻿Nomenclature and typification in <italic><tp:taxon-name><tp:taxon-name-part taxon-name-part-type="genus" reg="Verbascum">Verbascum</tp:taxon-name-part></tp:taxon-name></italic> (<tp:taxon-name><tp:taxon-name-part taxon-name-part-type="family">Scrophulariaceae</tp:taxon-name-part></tp:taxon-name>) from North Africa</article-title><source>PhytoKeys</source><day>27</day><month>04</month><year>2023</year><volume>225</volume><fpage>115</fpage><lpage>152</lpage><pub-id pub-id-type="doi">10.3897/phytokeys.225.99356</pub-id></mixed-citation></tp:treatment-meta><tp:nomenclature><label>﻿</label><tp:taxon-name>
            <object-id xmlns:xlink="http://www.w3.org/1999/xlink" content-type="arpha" xlink:type="simple">410C4CD5-1A48-5475-8719-44EB0E9BD449</object-id>
            <tp:taxon-name-part taxon-name-part-type="genus" reg="Verbascum">Verbascum</tp:taxon-name-part>
            <tp:taxon-name-part taxon-name-part-type="species" reg="gaetulum">gaetulum</tp:taxon-name-part>
          </tp:taxon-name><tp:taxon-authority>(Maire) Murb., in Bull. Soc. Hist. Nat. Afrique N. 18: 82. 1927.</tp:taxon-authority><tp:nomenclature-citation-list><tp:nomenclature-citation><tp:taxon-name>
                <tp:taxon-name-part taxon-name-part-type="genus" reg="Verbascum"/>
                <tp:taxon-name-part taxon-name-part-type="species" reg="thapsus"/>
                <tp:taxon-name-part taxon-name-part-type="subspecies" reg="gaetulum"/>
              </tp:taxon-name><comment>≡ <tp:taxon-name><tp:taxon-name-part taxon-name-part-type="genus" reg="Verbascum">Verbascum</tp:taxon-name-part><tp:taxon-name-part taxon-name-part-type="species" reg="thapsus">thapsus</tp:taxon-name-part><tp:taxon-name-part taxon-name-part-type="infraspecific-rank">subsp.</tp:taxon-name-part><tp:taxon-name-part taxon-name-part-type="subspecies" reg="gaetulum">gaetulum</tp:taxon-name-part></tp:taxon-name> Maire, in Bull. Soc. Hist. Nat. Afrique N. 9: 182. 1918. Type: Morocco]: Djebel Araïra, lits des oueds, 1400 m, 29 Mai 1918, <italic>R. Maire, s.n.</italic> (Lectotype, designated here: MPU [MPU000364]!; isolectotype: MPU[MPU000365]!). [image of lectotype available at <ext-link xmlns:xlink="http://www.w3.org/1999/xlink" xlink:type="simple" ext-link-type="uri" xlink:href="https://plants.jstor.org/stable/viewer/10.5555/al.ap.specimen.mpu000364">https://plants.jstor.org/stable/viewer/10.5555/al.ap.specimen.mpu000364]</ext-link></comment></tp:nomenclature-citation><tp:nomenclature-citation><tp:taxon-name>
                <tp:taxon-name-part taxon-name-part-type="genus" reg="Verbascum"/>
                <tp:taxon-name-part taxon-name-part-type="species" reg="simplex"/>
                <tp:taxon-name-part taxon-name-part-type="variety" reg="gaetulum"/>
              </tp:taxon-name><comment>≡ <tp:taxon-name><tp:taxon-name-part taxon-name-part-type="genus" reg="Verbascum">Verbascum</tp:taxon-name-part><tp:taxon-name-part taxon-name-part-type="species" reg="simplex">simplex</tp:taxon-name-part><tp:taxon-name-part taxon-name-part-type="infraspecific-rank">var.</tp:taxon-name-part><tp:taxon-name-part taxon-name-part-type="variety" reg="gaetulum">gaetulum</tp:taxon-name-part></tp:taxon-name> (Maire) Maire, in Cat. Pl. Maroc 3: 665. 1934. </comment></tp:nomenclature-citation></tp:nomenclature-citation-list></tp:nomenclature><tp:treatment-sec sec-type="notes" id="SECID0EIFBI"><title>Notes.</title><p><xref ref-type="bibr" rid="B64">Maire (1918)</xref> published the name <tp:taxon-name><tp:taxon-name-part taxon-name-part-type="genus" reg="Verbascum">Verbascum</tp:taxon-name-part><tp:taxon-name-part taxon-name-part-type="species" reg="thapsus">thapsus</tp:taxon-name-part><tp:taxon-name-part taxon-name-part-type="infraspecific-rank">subsp.</tp:taxon-name-part><tp:taxon-name-part taxon-name-part-type="subspecies" reg="gaetulum">gaetulum</tp:taxon-name-part></tp:taxon-name> based on a collection made by himself at the foothills of Araïra Mountain, Morocco. He also observed that this plant was very common in this locality. In the protologue, the author indicated that this plant has an intermediate morphology between <italic><tp:taxon-name><tp:taxon-name-part taxon-name-part-type="genus" reg="Verbascum">V.</tp:taxon-name-part><tp:taxon-name-part taxon-name-part-type="species" reg="thapsus">thapsus</tp:taxon-name-part></tp:taxon-name></italic> L. and <italic><tp:taxon-name><tp:taxon-name-part taxon-name-part-type="genus" reg="Verbascum">V.</tp:taxon-name-part><tp:taxon-name-part taxon-name-part-type="species" reg="simplex">simplex</tp:taxon-name-part></tp:taxon-name></italic> Hoffmanns. and Link, but differed from both by its spatulate stigma and its tetrandrous or sub-tetrandrous flowers. <xref ref-type="bibr" rid="B79">Murbeck (1927)</xref> raised <tp:taxon-name><tp:taxon-name-part taxon-name-part-type="genus" reg="Verbascum">V.</tp:taxon-name-part><tp:taxon-name-part taxon-name-part-type="species" reg="thapsus">thapsus</tp:taxon-name-part><tp:taxon-name-part taxon-name-part-type="infraspecific-rank">subsp.</tp:taxon-name-part><tp:taxon-name-part taxon-name-part-type="subspecies" reg="gaetulum">gaetulum</tp:taxon-name-part></tp:taxon-name> to species rank. However, a few years later, Maire (in <xref ref-type="bibr" rid="B56">Jahandiez and Maire 1934</xref>) classified this taxon with the rank of variety in <italic><tp:taxon-name><tp:taxon-name-part taxon-name-part-type="genus" reg="Verbascum">V.</tp:taxon-name-part><tp:taxon-name-part taxon-name-part-type="species" reg="simplex">simplex</tp:taxon-name-part></tp:taxon-name></italic>, but without any justification for this new recombination. According to <xref ref-type="bibr" rid="B1">African Plant Database (APD) (2022)</xref>, the accepted name should be <italic><tp:taxon-name><tp:taxon-name-part taxon-name-part-type="genus" reg="Verbascum">V.</tp:taxon-name-part><tp:taxon-name-part taxon-name-part-type="species" reg="gaetulum">gaetulum</tp:taxon-name-part></tp:taxon-name></italic> (Maire) Murb. despite <xref ref-type="bibr" rid="B52">Ibn Tattou (2007)</xref> also considering <tp:taxon-name><tp:taxon-name-part taxon-name-part-type="genus" reg="Verbascum">V.</tp:taxon-name-part><tp:taxon-name-part taxon-name-part-type="species" reg="thapsus">thapsus</tp:taxon-name-part><tp:taxon-name-part taxon-name-part-type="infraspecific-rank">subsp.</tp:taxon-name-part><tp:taxon-name-part taxon-name-part-type="subspecies" reg="gaetulum">gaetulum</tp:taxon-name-part></tp:taxon-name> an accepted taxon.</p><p>During our research, we have found two sheets (MPU000364, MPU000365) corresponding to the original material of this taxon preserved at Herb. MPU, where the main collection of Maire is kept. According to <xref ref-type="bibr" rid="B106">Stafleu and Cowan (1976–1988)</xref>, if the original material of Dr. R. Maire are preserved at Herb. MPU, there are important sets of duplicates at Herbs Al, CAIM, P, and RAB. Since no holotype was specified, the cited specimens are all syntypes under the Art. 9.6 of the ICN (<xref ref-type="bibr" rid="B108">Turland et al. 2018</xref>). Therefore, the specimen MPU000364 is selected here as the lectotype, because it is the best original material, more complete and informative than the specimen MPU000365, even if this latter is accompanied by a handwritten detailed morphological description by Maire.</p></tp:treatment-sec><ref-list><ref id="B64"><mixed-citation xmlns:xlink="http://www.w3.org/1999/xlink" xlink:type="simple"><person-group><name name-style="western"><surname>Maire</surname><given-names>R</given-names></name></person-group> (<year>1918</year>) <article-title>Contributions à l'étude de la flore de l'Algérie.</article-title><source>Bulletin de la Société d'Histoire Naturelle de l'Afrique du Nord</source><volume>9</volume>: <fpage>172</fpage>–<lpage>183</lpage>.</mixed-citation></ref><ref id="B79"><mixed-citation xmlns:xlink="http://www.w3.org/1999/xlink" xlink:type="simple"><person-group><name name-style="western"><surname>Murbeck</surname><given-names>SS</given-names></name></person-group> (<year>1927</year>) <article-title>Aperçu des <italic><tp:taxon-name><tp:taxon-name-part taxon-name-part-type="genus">Verbascum</tp:taxon-name-part></tp:taxon-name></italic> du Nord-Ouest de l’Afrique.</article-title><source>Bulletin de la Société d'Histoire Naturelle de l'Afrique du Nord</source><volume>18</volume>: <fpage>82</fpage>–<lpage>84</lpage>.</mixed-citation></ref><ref id="B56"><mixed-citation xmlns:xlink="http://www.w3.org/1999/xlink" xlink:type="simple"><person-group><name name-style="western"><surname>Jahandiez</surname><given-names>E</given-names></name><name name-style="western"><surname>Maire</surname><given-names>R</given-names></name></person-group> (<year>1934</year>) Catalogue des plantes du Maroc (Vol. 3). Imprimerie Minerva, Algiers, 663–669.</mixed-citation></ref><ref id="B1"><mixed-citation xmlns:xlink="http://www.w3.org/1999/xlink" xlink:type="simple">African Plant Database (APD) (<year>2022</year>) African Plant Database (version 3.4.0). Conservatoire at Jardin Botaniques de la Ville de Genèva and South Africa National Biodiversity Institute, Pretoria. <ext-link xlink:type="simple" ext-link-type="uri" xlink:href="http://www.ville-ge.ch/musinfo/bd/cjb/africa/">http://www.ville-ge.ch/musinfo/bd/cjb/africa/</ext-link> [Accessed on 12.12.2022]</mixed-citation></ref><ref id="B52"><mixed-citation xmlns:xlink="http://www.w3.org/1999/xlink" xlink:type="simple"><person-group><name name-style="western"><surname>Ibn Tattou</surname><given-names>M</given-names></name></person-group> (<year>2007</year>) <article-title><tp:taxon-name><tp:taxon-name-part taxon-name-part-type="family">Scrophulariaceae</tp:taxon-name-part></tp:taxon-name>.</article-title> In: <person-group><name name-style="western"><surname>Fennane</surname><given-names>M</given-names></name><name name-style="western"><surname>Ibn Tattou</surname><given-names>M</given-names></name><name name-style="western"><surname>Ouyahya</surname><given-names>A</given-names></name><name name-style="western"><surname>El Oualidi</surname><given-names>J</given-names></name></person-group> (<role>Eds</role>) <issue-title>Flore Pratique du Maroc (Vol. 2).</issue-title><source>Travaux de l’Institut Scientifique, Série Botanique</source><volume>38</volume>: <fpage>503</fpage>–<lpage>554</lpage>.</mixed-citation></ref><ref id="B106"><mixed-citation xmlns:xlink="http://www.w3.org/1999/xlink" xlink:type="simple"><person-group><name name-style="western"><surname>Stafleu</surname><given-names>FA</given-names></name><name name-style="western"><surname>Cowan</surname><given-names>RS</given-names></name></person-group> (<year>1976–1988</year>) Taxonomic literature: A selective guide to botanical publications and collections with dates, commentaries and types, edition. 2 (Vol. 1–7). Bohn, Scheltema &amp; Holkema, Utrecht. <ext-link xlink:type="simple" ext-link-type="doi" xlink:href="10.5962/bhl.title.48631">https://doi.org/10.5962/bhl.title.48631</ext-link></mixed-citation></ref><ref id="B108"><mixed-citation xmlns:xlink="http://www.w3.org/1999/xlink" xlink:type="simple"><person-group><name name-style="western"><surname>Turland</surname><given-names>NJ</given-names></name><name name-style="western"><surname>Wiersema</surname><given-names>JH</given-names></name><name name-style="western"><surname>Barrie</surname><given-names>FR</given-names></name><name name-style="western"><surname>Greuter</surname><given-names>W</given-names></name><name name-style="western"><surname>Hawksworth</surname><given-names>DL</given-names></name><name name-style="western"><surname>Herendeen</surname><given-names>PS</given-names></name><name name-style="western"><surname>Knapp</surname><given-names>S</given-names></name><name name-style="western"><surname>Kusber</surname><given-names>WH</given-names></name><name name-style="western"><surname>Li</surname><given-names>DZ</given-names></name><name name-style="western"><surname>Marhold</surname><given-names>K</given-names></name><name name-style="western"><surname>May</surname><given-names>TW</given-names></name><name name-style="western"><surname>McNeill</surname><given-names>J</given-names></name><name name-style="western"><surname>Monro</surname><given-names>AM</given-names></name><name name-style="western"><surname>Prado</surname><given-names>J</given-names></name><name name-style="western"><surname>Price</surname><given-names>MJ</given-names></name><name name-style="western"><surname>Smith</surname><given-names>GF [Eds]</given-names></name></person-group> (<year>2018</year>) International Code of Nomenclature for algae, fungi, and plants (Shenzhen Code) adopted by the Nineteenth International Botanical Congress Shenzhen, China, July 2017. Regnum Vegetabile 159. Koeltz Botanical Books, Glashütten. <ext-link xlink:type="simple" ext-link-type="doi" xlink:href="10.12705/Code.2018">https://doi.org/10.12705/Code.2018</ext-link></mixed-citation></ref></ref-list></tp:taxon-treatment>
