# Supplementary material for: ﻿Nomenclature and typification in Verbascum (Scrophulariaceae) from North Africa
Source: PhytoKeys. 2023 Apr 27;225:115–52. doi: 10.3897/phytokeys.225.99356 (PMC10209509; doi:10.3897/phytokeys.225.99356)
Supplement: XML Treatment for Verbascum hookerianum [file phytokeys.225.99356-treatment15.xml]

<!DOCTYPE tp:taxon-treatment
  PUBLIC "-//TaxonX//DTD Taxonomic Treatment Publishing DTD v0 20100105//EN" "tax-treatment-NSO.dtd">
<tp:taxon-treatment xmlns:tp="http://www.plazi.org/taxpub"><tp:treatment-meta><kwd-group><label>Taxon classification</label><kwd>
              <named-content content-type="kingdom">Plantae</named-content>
            </kwd><kwd>
              <named-content content-type="order">Lamiales</named-content>
            </kwd><kwd>
              <named-content content-type="family">Scrophulariaceae</named-content>
            </kwd></kwd-group><mixed-citation publication-type="journal"><person-group><name><surname>Khamar</surname><given-names>Hamid</given-names></name><name><surname>Oualidi</surname><given-names>Jalal El</given-names></name><name><surname>Touhami</surname><given-names>Amina Ouazzani</given-names></name><name><surname>Civeyrel</surname><given-names>Laure</given-names></name></person-group><article-title>﻿Nomenclature and typification in <italic><tp:taxon-name><tp:taxon-name-part taxon-name-part-type="genus" reg="Verbascum">Verbascum</tp:taxon-name-part></tp:taxon-name></italic> (<tp:taxon-name><tp:taxon-name-part taxon-name-part-type="family">Scrophulariaceae</tp:taxon-name-part></tp:taxon-name>) from North Africa</article-title><source>PhytoKeys</source><day>27</day><month>04</month><year>2023</year><volume>225</volume><fpage>115</fpage><lpage>152</lpage><pub-id pub-id-type="doi">10.3897/phytokeys.225.99356</pub-id></mixed-citation></tp:treatment-meta><tp:nomenclature><label>﻿</label><tp:taxon-name>
            <object-id xmlns:xlink="http://www.w3.org/1999/xlink" content-type="arpha" xlink:type="simple">147AFA4D-148C-50AE-B12D-D9EC318ECE9B</object-id>
            <tp:taxon-name-part taxon-name-part-type="genus" reg="Verbascum">Verbascum</tp:taxon-name-part>
            <tp:taxon-name-part taxon-name-part-type="species" reg="hookerianum">hookerianum</tp:taxon-name-part>
          </tp:taxon-name><tp:taxon-authority>Ball, in J. Linn. Soc. Bot. 16: 584. 1878.</tp:taxon-authority><tp:nomenclature-citation-list><tp:nomenclature-citation><tp:taxon-name>
                <tp:taxon-name-part taxon-name-part-type="genus" reg="Verbascum"/>
                <tp:taxon-name-part taxon-name-part-type="species" reg="tagadirtense"/>
              </tp:taxon-name><comment>= <tp:taxon-name><tp:taxon-name-part taxon-name-part-type="genus" reg="Verbascum">Verbascum</tp:taxon-name-part><tp:taxon-name-part taxon-name-part-type="species" reg="tagadirtense">tagadirtense</tp:taxon-name-part></tp:taxon-name> Murb., in Murbeck, Contr. Fl. Maroc 2(19): 39. 1923. ≡ <tp:taxon-name><tp:taxon-name-part taxon-name-part-type="genus" reg="Verbascum">Verbascum</tp:taxon-name-part><tp:taxon-name-part taxon-name-part-type="species" reg="hookerianum">hookerianum</tp:taxon-name-part><tp:taxon-name-part taxon-name-part-type="infraspecific-rank">var.</tp:taxon-name-part><tp:taxon-name-part taxon-name-part-type="variety" reg="tagadirtense">tagadirtense</tp:taxon-name-part></tp:taxon-name> (Murb.) Murb., in Bull. Soc. Hist. Nat. Afrique N. 18: 83. 1927. Type: [Morocco]. Région du Grand Atlas: Tagadirt N’Bourd, c. 1000 m, 09 May 1921, <italic>Sv. Murbeck s.n</italic>. (lectotype, designated here: LD [LD1216036]!; isolectotypes LD [LD1215976]!). <bold>(2)</bold></comment></tp:nomenclature-citation><tp:nomenclature-citation><tp:taxon-name>
                <tp:taxon-name-part taxon-name-part-type="genus" reg="Verbascum"/>
                <tp:taxon-name-part taxon-name-part-type="species" reg="hookerianum"/>
                <tp:taxon-name-part taxon-name-part-type="variety" reg="ballii"/>
              </tp:taxon-name><comment>= <tp:taxon-name><tp:taxon-name-part taxon-name-part-type="genus" reg="Verbascum">Verbascum</tp:taxon-name-part><tp:taxon-name-part taxon-name-part-type="species" reg="hookerianum">hookerianum</tp:taxon-name-part><tp:taxon-name-part taxon-name-part-type="infraspecific-rank">var.</tp:taxon-name-part><tp:taxon-name-part taxon-name-part-type="variety" reg="ballii">ballii</tp:taxon-name-part></tp:taxon-name> Murb., in Bull. Soc. Hist. Nat. Afrique N. 18: 83. 1927, nom. nov. superfl. </comment></tp:nomenclature-citation></tp:nomenclature-citation-list></tp:nomenclature><tp:treatment-sec sec-type="material" id="SECID0E6MBI"><title>Type.</title><p>[Morocco]. South Morocco Greater Atlas, May 1871, <italic>Hooker s. n</italic>. (lectotype, designated here: K [K000410848]!). [image of the lectotype available at <ext-link xmlns:xlink="http://www.w3.org/1999/xlink" xlink:type="simple" ext-link-type="uri" xlink:href="http://specimens.kew.org/herbarium/K000410848">http://specimens.kew.org/herbarium/K000410848</ext-link>] (1) .</p></tp:treatment-sec><tp:treatment-sec sec-type="notes" id="SECID0EMNBI"><title>Notes.</title><p><italic><tp:taxon-name><tp:taxon-name-part taxon-name-part-type="genus" reg="Verbascum">Verbascum</tp:taxon-name-part><tp:taxon-name-part taxon-name-part-type="species" reg="hookerianum">hookerianum</tp:taxon-name-part></tp:taxon-name></italic>, was established by <xref ref-type="bibr" rid="B7">Ball (1878)</xref> based on a sample collected by Hooker in the district of Ourika at the foothills of the High Atlas Mountains in Morocco. <xref ref-type="bibr" rid="B7">Ball (1878)</xref> in his protologue did not use the term type or mention the herbarium that houses the type specimens. However, in his monograph of genus <italic><tp:taxon-name><tp:taxon-name-part taxon-name-part-type="genus" reg="Verbascum">Verbascum</tp:taxon-name-part></tp:taxon-name></italic>, <xref ref-type="bibr" rid="B80">Murbeck (1933)</xref> indicated that the original material was kept at Herb. K. During our extensive research, we have traced only one sheet (K000410848) that is totally in agreement with the protologue. This sheet bears a label reading “<italic>Verbascum hookerianum</italic> Nob., South Morocco Greater Atlas, Coll. Dr. Hooker, May 1871” and includes a part of the inflorescence with basal leaf. Since the Herb. K has a single specimen of the Hooker collection, one may argue that the relevant specimen is the holotype. Nevertheless, Ball did not use the term type or mention the name of the herbarium housing the type. Therefore, we here designate the sheet K000410848 as lectotype of the name.</p><p><bold>(2)</bold> The protologue of <italic><tp:taxon-name><tp:taxon-name-part taxon-name-part-type="genus" reg="Verbascum">V.</tp:taxon-name-part><tp:taxon-name-part taxon-name-part-type="species" reg="tagadirtense">tagadirtense</tp:taxon-name-part></tp:taxon-name></italic> comprises a complete description in Latin, followed by the provenance “Région du Grand Atlas-. Pentes broussailleuses à Tagadirt N’Bourd, c. 900 m”, but no indication about the name of the herbarium where the type is preserved (<xref ref-type="bibr" rid="B77">Murbeck 1923</xref>). Ten years later, <xref ref-type="bibr" rid="B80">Murbeck (1933)</xref>, in his monograph of the genus <italic><tp:taxon-name><tp:taxon-name-part taxon-name-part-type="genus" reg="Verbascum">Verbascum</tp:taxon-name-part></tp:taxon-name></italic>, indicated that the original material can be found at Herb. LD. During the course of the pursuit, two sheets were traced at Herb. LD which were in accordance with the protologue. The specimen LD1216036 is here selected as a lectotype of <italic><tp:taxon-name><tp:taxon-name-part taxon-name-part-type="genus" reg="Verbascum">V.</tp:taxon-name-part><tp:taxon-name-part taxon-name-part-type="species" reg="tagadirtense">tagadirtense</tp:taxon-name-part></tp:taxon-name></italic>.</p></tp:treatment-sec><ref-list><ref id="B7"><mixed-citation xmlns:xlink="http://www.w3.org/1999/xlink" xlink:type="simple"><person-group><name name-style="western"><surname>Ball</surname><given-names>J</given-names></name></person-group> (<year>1878</year>) <article-title>Spicilegium Florae Maroccanae. Part II. The Journal of the Linnean Society.</article-title><source>Journal of the Linnean Society of London, Botany</source><volume>16</volume>(<issue>94</issue>): <fpage>584</fpage>. <ext-link xlink:type="simple" ext-link-type="doi" xlink:href="10.1111/j.1095-8339.1878.tb00103.x">https://doi.org/10.1111/j.1095-8339.1878.tb00103.x</ext-link></mixed-citation></ref><ref id="B80"><mixed-citation xmlns:xlink="http://www.w3.org/1999/xlink" xlink:type="simple"><person-group><name name-style="western"><surname>Murbeck</surname><given-names>SS</given-names></name></person-group> (<year>1933</year>) <article-title>Monographie der Gattung <italic><tp:taxon-name><tp:taxon-name-part taxon-name-part-type="genus">Verbascum</tp:taxon-name-part></tp:taxon-name></italic>.</article-title><source>Acta Universitatis Lundensis</source><volume>29</volume>: <fpage>1</fpage>–<lpage>630</lpage>.</mixed-citation></ref><ref id="B77"><mixed-citation xmlns:xlink="http://www.w3.org/1999/xlink" xlink:type="simple"><person-group><name name-style="western"><surname>Murbeck</surname><given-names>SS</given-names></name></person-group> (<year>1923</year>) <article-title>Contributions à la connaissance de la flore du Maroc. II. Géraniacées-Composées.</article-title><source>Acta Universitatis Lundensis</source><volume>19</volume>(<issue>1</issue>): <fpage>1</fpage>–<lpage>68</lpage>. <ext-link xlink:type="simple" ext-link-type="doi" xlink:href="10.5962/bhl.title.11019">https://doi.org/10.5962/bhl.title.11019</ext-link></mixed-citation></ref></ref-list></tp:taxon-treatment>
