# Supplementary material for: ﻿Nomenclature and typification in Verbascum (Scrophulariaceae) from North Africa
Source: PhytoKeys. 2023 Apr 27;225:115–52. doi: 10.3897/phytokeys.225.99356 (PMC10209509; doi:10.3897/phytokeys.225.99356)
Supplement: XML Treatment for Verbascum letourneuxii [file phytokeys.225.99356-treatment16.xml]

<!DOCTYPE tp:taxon-treatment
  PUBLIC "-//TaxonX//DTD Taxonomic Treatment Publishing DTD v0 20100105//EN" "tax-treatment-NSO.dtd">
<tp:taxon-treatment xmlns:tp="http://www.plazi.org/taxpub"><tp:treatment-meta><kwd-group><label>Taxon classification</label><kwd>
              <named-content content-type="kingdom">Plantae</named-content>
            </kwd><kwd>
              <named-content content-type="order">Lamiales</named-content>
            </kwd><kwd>
              <named-content content-type="family">Scrophulariaceae</named-content>
            </kwd></kwd-group><mixed-citation publication-type="journal"><person-group><name><surname>Khamar</surname><given-names>Hamid</given-names></name><name><surname>Oualidi</surname><given-names>Jalal El</given-names></name><name><surname>Touhami</surname><given-names>Amina Ouazzani</given-names></name><name><surname>Civeyrel</surname><given-names>Laure</given-names></name></person-group><article-title>﻿Nomenclature and typification in <italic><tp:taxon-name><tp:taxon-name-part taxon-name-part-type="genus" reg="Verbascum">Verbascum</tp:taxon-name-part></tp:taxon-name></italic> (<tp:taxon-name><tp:taxon-name-part taxon-name-part-type="family">Scrophulariaceae</tp:taxon-name-part></tp:taxon-name>) from North Africa</article-title><source>PhytoKeys</source><day>27</day><month>04</month><year>2023</year><volume>225</volume><fpage>115</fpage><lpage>152</lpage><pub-id pub-id-type="doi">10.3897/phytokeys.225.99356</pub-id></mixed-citation></tp:treatment-meta><tp:nomenclature><label>﻿</label><tp:taxon-name>
            <object-id xmlns:xlink="http://www.w3.org/1999/xlink" content-type="arpha" xlink:type="simple">34E72831-41BA-5633-98E7-304180014C15</object-id>
            <tp:taxon-name-part taxon-name-part-type="genus" reg="Verbascum">Verbascum</tp:taxon-name-part>
            <tp:taxon-name-part taxon-name-part-type="species" reg="letourneuxii">letourneuxii</tp:taxon-name-part>
          </tp:taxon-name><tp:taxon-authority>Asch. ex Asch. &amp; Schweinf., Ill. Fl. Egypt 2: 189 &amp; 114. 1887.</tp:taxon-authority><tp:nomenclature-citation-list><tp:nomenclature-citation><tp:taxon-name>
                <tp:taxon-name-part taxon-name-part-type="genus" reg="Verbascum"/>
                <tp:taxon-name-part taxon-name-part-type="species" reg="spinosum"/>
              </tp:taxon-name><comment>= <tp:taxon-name><tp:taxon-name-part taxon-name-part-type="genus" reg="Verbascum">Verbascum</tp:taxon-name-part><tp:taxon-name-part taxon-name-part-type="species" reg="spinosum">spinosum</tp:taxon-name-part></tp:taxon-name> Delile, Fl. AEg. Illustr.: 55. 1813; non L. Cent. II. plant.: 10. 1756. &amp; Amoen. Acad. IV: 307. 1759. </comment></tp:nomenclature-citation><tp:nomenclature-citation><tp:taxon-name>
                <tp:taxon-name-part taxon-name-part-type="genus" reg="Verbascum"/>
                <tp:taxon-name-part taxon-name-part-type="species" reg="marniaricum"/>
              </tp:taxon-name><comment>= <tp:taxon-name><tp:taxon-name-part taxon-name-part-type="genus" reg="Verbascum">Verbascum</tp:taxon-name-part><tp:taxon-name-part taxon-name-part-type="species" reg="marniaricum">marniaricum</tp:taxon-name-part></tp:taxon-name> Letournex ap. Barbey Herboris, au Levant: 148. 1882, nom. nud. </comment></tp:nomenclature-citation><tp:nomenclature-citation><tp:taxon-name>
                <tp:taxon-name-part taxon-name-part-type="genus" reg="Verbascum"/>
                <tp:taxon-name-part taxon-name-part-type="species" reg="tourneuxii"/>
              </tp:taxon-name><comment>= <tp:taxon-name><tp:taxon-name-part taxon-name-part-type="genus" reg="Verbascum">Verbascum</tp:taxon-name-part><tp:taxon-name-part taxon-name-part-type="species" reg="tourneuxii">tourneuxii</tp:taxon-name-part></tp:taxon-name> Aschers., ap. Barbey 1. C: 182, nom. nud.. Aschers., ap. Aschers. &amp; Schweinf. Illustr. l’I. d. Egypt. in Mém. Instit. Egypt., II: 114. 1887. </comment></tp:nomenclature-citation></tp:nomenclature-citation-list></tp:nomenclature><tp:treatment-sec sec-type="material" id="SECID0ERTBI"><title>Type.</title><p>[Egypt]. In apricis calcareo-argillosis prope Oum Rakoumi et Matrouka in Marmorica ad limites Cyrenaicae, April 1879, <italic>A. Letourneux, s.n.</italic> (lectotype, designated here: G [G00015113]!; isolectotype: W [W1889-0043225]!, G [G00015111, G00015112, G00015114]!, S [S10-27120]!, K [K000975868]!, P [P03417358, P03417357, P03417360, P03417361]!). [image of lectotype available at <ext-link xmlns:xlink="http://www.w3.org/1999/xlink" xlink:type="simple" ext-link-type="uri" xlink:href="https://plants.jstor.org/stable/viewer/10.5555/al.ap.specimen.g00015113">https://plants.jstor.org/stable/viewer/10.5555/al.ap.specimen.g00015113]</ext-link>.</p></tp:treatment-sec><tp:treatment-sec sec-type="notes" id="SECID0E5TBI"><title>Notes.</title><p>Ascherson (in <xref ref-type="bibr" rid="B5">Ascherson and Schweinfurth 1887</xref>) described <italic><tp:taxon-name><tp:taxon-name-part taxon-name-part-type="genus" reg="Verbascum">Verbascum</tp:taxon-name-part><tp:taxon-name-part taxon-name-part-type="species" reg="letourneuxii">letourneuxii</tp:taxon-name-part></tp:taxon-name></italic> on the basis of specimens separately collected by Ehrenberg and A. Letourneux from the Alexandria region in the north of Egypt. Within the protologue <xref ref-type="bibr" rid="B5">Ascherson and Schweinfurth (1887)</xref> confess that the specimen brought by Ehrenberg only constitutes a skeleton of a plant in fruit, while specimens collected by Letourneux, from a few kilometers from the collection locality of Ehrenberg, are well-developed specimens. However, the authors did not indicate the name of the herbarium housing the type specimen. According to <xref ref-type="bibr" rid="B106">Stafleu and Cowan (1976–1988)</xref>, the original material of Ehrenberg, Letourneux, Ascherson and Schweinfurth were kept at Herbs B, C, G, K, L, LE, P, S, and W. Nevertheless, the Berlin (B) herbarium was bombed during World War II on the night of 1–2 March 1943 (<xref ref-type="bibr" rid="B47">Hiepko 1987</xref>); hence, a good part of the authors’ collection has been lost (<xref ref-type="bibr" rid="B106">Stafleu and Cowan 1976–1988</xref>).</p><p>Based on the type specification given in the protologue (locality, collector, and collection date), eleven sheets were traced in different herbaria belonging to the Letourneux collections: W (W1889-0043225), G (G00015111, G00015112, G00015113, G00015114), S (S10-27120), K (K000975868), and P (P03417358, P03417357, P03417360, P03417361). Since the type has not been specified, all of the specimens are to be recognized as syntypes according to Art. 9.6 of the ICN (<xref ref-type="bibr" rid="B108">Turland et al. 2018</xref>). The sheet G00015113 preserved at Herb. G is here designated as lectotype for the name <italic><tp:taxon-name><tp:taxon-name-part taxon-name-part-type="genus" reg="Verbascum">V.</tp:taxon-name-part><tp:taxon-name-part taxon-name-part-type="species" reg="letourneuxii">letourneuxii</tp:taxon-name-part></tp:taxon-name></italic>, since it is the specimen that shows the best quality of preservation of the important diagnostic features.</p></tp:treatment-sec><ref-list><ref id="B5"><mixed-citation xmlns:xlink="http://www.w3.org/1999/xlink" xlink:type="simple"><person-group><name name-style="western"><surname>Ascherson</surname><given-names>P</given-names></name><name name-style="western"><surname>Schweinfurth</surname><given-names>G</given-names></name></person-group> (<year>1887</year>) Illustration de la Flore d’Egypte. Mémoires de l’Institut Égyptien [preprint] 2(1): 189, 114.</mixed-citation></ref><ref id="B106"><mixed-citation xmlns:xlink="http://www.w3.org/1999/xlink" xlink:type="simple"><person-group><name name-style="western"><surname>Stafleu</surname><given-names>FA</given-names></name><name name-style="western"><surname>Cowan</surname><given-names>RS</given-names></name></person-group> (<year>1976–1988</year>) Taxonomic literature: A selective guide to botanical publications and collections with dates, commentaries and types, edition. 2 (Vol. 1–7). Bohn, Scheltema &amp; Holkema, Utrecht. <ext-link xlink:type="simple" ext-link-type="doi" xlink:href="10.5962/bhl.title.48631">https://doi.org/10.5962/bhl.title.48631</ext-link></mixed-citation></ref><ref id="B47"><mixed-citation xmlns:xlink="http://www.w3.org/1999/xlink" xlink:type="simple"><person-group><name name-style="western"><surname>Hiepko</surname><given-names>P</given-names></name></person-group> (<year>1987</year>) <article-title>The collections of the Botanical Museum Berlin-Dahlem (B) and their history.</article-title><source>Englera</source><volume>7</volume>: <fpage>219</fpage>–<lpage>252</lpage>.</mixed-citation></ref><ref id="B108"><mixed-citation xmlns:xlink="http://www.w3.org/1999/xlink" xlink:type="simple"><person-group><name name-style="western"><surname>Turland</surname><given-names>NJ</given-names></name><name name-style="western"><surname>Wiersema</surname><given-names>JH</given-names></name><name name-style="western"><surname>Barrie</surname><given-names>FR</given-names></name><name name-style="western"><surname>Greuter</surname><given-names>W</given-names></name><name name-style="western"><surname>Hawksworth</surname><given-names>DL</given-names></name><name name-style="western"><surname>Herendeen</surname><given-names>PS</given-names></name><name name-style="western"><surname>Knapp</surname><given-names>S</given-names></name><name name-style="western"><surname>Kusber</surname><given-names>WH</given-names></name><name name-style="western"><surname>Li</surname><given-names>DZ</given-names></name><name name-style="western"><surname>Marhold</surname><given-names>K</given-names></name><name name-style="western"><surname>May</surname><given-names>TW</given-names></name><name name-style="western"><surname>McNeill</surname><given-names>J</given-names></name><name name-style="western"><surname>Monro</surname><given-names>AM</given-names></name><name name-style="western"><surname>Prado</surname><given-names>J</given-names></name><name name-style="western"><surname>Price</surname><given-names>MJ</given-names></name><name name-style="western"><surname>Smith</surname><given-names>GF [Eds]</given-names></name></person-group> (<year>2018</year>) International Code of Nomenclature for algae, fungi, and plants (Shenzhen Code) adopted by the Nineteenth International Botanical Congress Shenzhen, China, July 2017. Regnum Vegetabile 159. Koeltz Botanical Books, Glashütten. <ext-link xlink:type="simple" ext-link-type="doi" xlink:href="10.12705/Code.2018">https://doi.org/10.12705/Code.2018</ext-link></mixed-citation></ref></ref-list></tp:taxon-treatment>
