# Supplementary material for: ﻿Nomenclature and typification in Verbascum (Scrophulariaceae) from North Africa
Source: PhytoKeys. 2023 Apr 27;225:115–52. doi: 10.3897/phytokeys.225.99356 (PMC10209509; doi:10.3897/phytokeys.225.99356)
Supplement: XML Treatment for Verbascum longirostre [file phytokeys.225.99356-treatment17.xml]

<!DOCTYPE tp:taxon-treatment
  PUBLIC "-//TaxonX//DTD Taxonomic Treatment Publishing DTD v0 20100105//EN" "tax-treatment-NSO.dtd">
<tp:taxon-treatment xmlns:tp="http://www.plazi.org/taxpub"><tp:treatment-meta><kwd-group><label>Taxon classification</label><kwd>
              <named-content content-type="kingdom">Plantae</named-content>
            </kwd><kwd>
              <named-content content-type="order">Lamiales</named-content>
            </kwd><kwd>
              <named-content content-type="family">Scrophulariaceae</named-content>
            </kwd></kwd-group><mixed-citation publication-type="journal"><person-group><name><surname>Khamar</surname><given-names>Hamid</given-names></name><name><surname>Oualidi</surname><given-names>Jalal El</given-names></name><name><surname>Touhami</surname><given-names>Amina Ouazzani</given-names></name><name><surname>Civeyrel</surname><given-names>Laure</given-names></name></person-group><article-title>﻿Nomenclature and typification in <italic><tp:taxon-name><tp:taxon-name-part taxon-name-part-type="genus" reg="Verbascum">Verbascum</tp:taxon-name-part></tp:taxon-name></italic> (<tp:taxon-name><tp:taxon-name-part taxon-name-part-type="family">Scrophulariaceae</tp:taxon-name-part></tp:taxon-name>) from North Africa</article-title><source>PhytoKeys</source><day>27</day><month>04</month><year>2023</year><volume>225</volume><fpage>115</fpage><lpage>152</lpage><pub-id pub-id-type="doi">10.3897/phytokeys.225.99356</pub-id></mixed-citation></tp:treatment-meta><tp:nomenclature><label>﻿</label><tp:taxon-name>
            <object-id xmlns:xlink="http://www.w3.org/1999/xlink" content-type="arpha" xlink:type="simple">D5D067A2-E7B3-515F-9FED-568340AF80CD</object-id>
            <tp:taxon-name-part taxon-name-part-type="genus" reg="Verbascum">Verbascum</tp:taxon-name-part>
            <tp:taxon-name-part taxon-name-part-type="species" reg="longirostre">longirostre</tp:taxon-name-part>
          </tp:taxon-name><tp:taxon-authority>(Murb.) Hub.-Mor. in Bauhinia 5(1): 13. 1973.</tp:taxon-authority><tp:nomenclature-citation-list><tp:nomenclature-citation><tp:taxon-name>
                <tp:taxon-name-part taxon-name-part-type="genus" reg="Celsia"/>
                <tp:taxon-name-part taxon-name-part-type="species" reg="longirostris"/>
              </tp:taxon-name><comment>≡ <tp:taxon-name><tp:taxon-name-part taxon-name-part-type="genus" reg="Celsia">Celsia</tp:taxon-name-part><tp:taxon-name-part taxon-name-part-type="species" reg="longirostris">longirostris</tp:taxon-name-part></tp:taxon-name> Murb., in Lunds Univ. Arsskrift, 2 n.f, 22(1): 190. 1925. Type: [Morocco]. Oudjan, Sud-Ouest du Maroc. 1875, <italic>A. S. Mardochée, s.n.</italic> (lectotype, designated here: P [P03425558]!, isolectotype: P [P03425557]!, K [K000410860, K000410861]!). [Morocco]. Chtouka, Sud-ouest du Maroc, 1875, <italic>A. S. Mardochée, s.n.</italic> (residual syntype: P [P03425553, P03425563]!). [Morocco]. Ida ouchemlal, Sud-ouest du Maroc, 1875, <italic>A. S. Mardochée, s.n.</italic> (residual syntype: P [P03425555, P03425559]!). [Morocco]. Districts de Tazeroualt et Issghivar jusqu’au Si Ahmed ou Moussa 1876, <italic>A. S. Mardochée, s.n</italic> (residual syntype: P [P03425560]!). [Morocco]. Tamelat, Sud-ouest du Maroc, 1875, <italic>A. S. Mardochée, s.n</italic> (residual syntype: P [P03425565]!). [image of lectotype available at <ext-link xmlns:xlink="http://www.w3.org/1999/xlink" xlink:type="simple" ext-link-type="uri" xlink:href="https://science.mnhn.fr/institution/mnhn/collection/p/item/p0342555">https://science.mnhn.fr/institution/mnhn/collection/p/item/p0342555</ext-link>)] <bold>(1)</bold></comment></tp:nomenclature-citation><tp:nomenclature-citation><tp:taxon-name>
                <tp:taxon-name-part taxon-name-part-type="genus" reg="Celsia"/>
                <tp:taxon-name-part taxon-name-part-type="species" reg="maroccana"/>
              </tp:taxon-name><comment>= <tp:taxon-name><tp:taxon-name-part taxon-name-part-type="genus" reg="Celsia">Celsia</tp:taxon-name-part><tp:taxon-name-part taxon-name-part-type="species" reg="maroccana">maroccana</tp:taxon-name-part></tp:taxon-name> Coss. (in sched) non Ball. </comment></tp:nomenclature-citation></tp:nomenclature-citation-list></tp:nomenclature><tp:treatment-sec sec-type="notes" id="SECID0EZYBI"><title>Notes.</title><p><xref ref-type="bibr" rid="B78">Murbeck (1925)</xref> described this species based on a collection made by A.S. Mardochée, a Moroccan plant specimen collector on account of French botanist Ernest Cosson. In the protologue, <xref ref-type="bibr" rid="B78">Murbeck (1925)</xref> cited several collections from south-west of Morocco as original material that are stored at Cosson’s herbarium. The date and collection localities indicated in the protologue are: «Sud-Ouest du Maroc: Chtouka, Ida ouchemlal, Oudjan, Tamelat, 1875, Mardochée; Districts de Tazeroualt et Issghivar jusqu’au Si Ahmed ou Moussa, 1876, Mardochée; Ida Oubouzia, Takoust et Aït zelten, pays montagneux 1876, Mardochée». According to <xref ref-type="bibr" rid="B106">Stafleu and Cowan (1976–1988)</xref>, the main collections of Cosson are preserved at Herb. P. During our searches we have traced ten specimens collected by Mardochée housed at Herb. P (P03425553, P03425555, P03425557, P03425558, P03425559, P03425560, P03425563, P03425565) and two at Herb. K (K000410860, K000410861). Detailed examination of all of them revealed that the plants and the information on the labels of the samples match well with the protologue description. Since no holotype is indicated in the protologue the ten specimens traced are all syntypes according to Art. 9.6 of the ICN (<xref ref-type="bibr" rid="B108">Turland et al. 2018</xref>). Therefore, we select here as the lectotype the sheet P03425558 because it is more complete and agrees best with the original description. This specimen bears two handwritten labels, one by Cosson: “<italic>Celsia maroccana Coss. sp. nov.! Oudjan, Sud-Ouest du Maroc. Mardochée 1875</italic>” and the other bears a 1924 annotation by Murbeck who correctly identified it as <italic><tp:taxon-name><tp:taxon-name-part taxon-name-part-type="genus" reg="Celsia">C.</tp:taxon-name-part><tp:taxon-name-part taxon-name-part-type="species" reg="longirostris">longirostris</tp:taxon-name-part></tp:taxon-name></italic> Murb.</p><p>Moreover, as mentioned by <xref ref-type="bibr" rid="B78">Murbeck (1925)</xref>, Cosson (in sched.) have described this plant in question as a new species beneath the name “<italic><tp:taxon-name><tp:taxon-name-part taxon-name-part-type="genus" reg="Ceslia">Ceslia</tp:taxon-name-part><tp:taxon-name-part taxon-name-part-type="species" reg="maroccana">maroccana</tp:taxon-name-part></tp:taxon-name></italic>” accompanied by a handwritten diagnosis written by him on 24 August 1876. However, rendering to <xref ref-type="bibr" rid="B78">Murbeck (1925)</xref>, Cosson has misinterpreted the plant in question as a new species because at the time mentioned he did not seem to have known that a related species was published a year earlier by <xref ref-type="bibr" rid="B6">Ball (1875</xref>: 172) under the name of <italic><tp:taxon-name><tp:taxon-name-part taxon-name-part-type="genus" reg="Celsia">Celsia</tp:taxon-name-part><tp:taxon-name-part taxon-name-part-type="species" reg="maroccana">maroccana</tp:taxon-name-part></tp:taxon-name></italic>.</p></tp:treatment-sec><ref-list><ref id="B78"><mixed-citation xmlns:xlink="http://www.w3.org/1999/xlink" xlink:type="simple"><person-group><name name-style="western"><surname>Murbeck</surname><given-names>SS</given-names></name></person-group> (<year>1925</year>) <article-title>Monographie der Gattung <italic><tp:taxon-name><tp:taxon-name-part taxon-name-part-type="genus">Celsia</tp:taxon-name-part></tp:taxon-name></italic>.</article-title><source>Acta Universitatis Lundensis</source><volume>22</volume>: <fpage>1</fpage>–<lpage>237</lpage>.</mixed-citation></ref><ref id="B106"><mixed-citation xmlns:xlink="http://www.w3.org/1999/xlink" xlink:type="simple"><person-group><name name-style="western"><surname>Stafleu</surname><given-names>FA</given-names></name><name name-style="western"><surname>Cowan</surname><given-names>RS</given-names></name></person-group> (<year>1976–1988</year>) Taxonomic literature: A selective guide to botanical publications and collections with dates, commentaries and types, edition. 2 (Vol. 1–7). Bohn, Scheltema &amp; Holkema, Utrecht. <ext-link xlink:type="simple" ext-link-type="doi" xlink:href="10.5962/bhl.title.48631">https://doi.org/10.5962/bhl.title.48631</ext-link></mixed-citation></ref><ref id="B108"><mixed-citation xmlns:xlink="http://www.w3.org/1999/xlink" xlink:type="simple"><person-group><name name-style="western"><surname>Turland</surname><given-names>NJ</given-names></name><name name-style="western"><surname>Wiersema</surname><given-names>JH</given-names></name><name name-style="western"><surname>Barrie</surname><given-names>FR</given-names></name><name name-style="western"><surname>Greuter</surname><given-names>W</given-names></name><name name-style="western"><surname>Hawksworth</surname><given-names>DL</given-names></name><name name-style="western"><surname>Herendeen</surname><given-names>PS</given-names></name><name name-style="western"><surname>Knapp</surname><given-names>S</given-names></name><name name-style="western"><surname>Kusber</surname><given-names>WH</given-names></name><name name-style="western"><surname>Li</surname><given-names>DZ</given-names></name><name name-style="western"><surname>Marhold</surname><given-names>K</given-names></name><name name-style="western"><surname>May</surname><given-names>TW</given-names></name><name name-style="western"><surname>McNeill</surname><given-names>J</given-names></name><name name-style="western"><surname>Monro</surname><given-names>AM</given-names></name><name name-style="western"><surname>Prado</surname><given-names>J</given-names></name><name name-style="western"><surname>Price</surname><given-names>MJ</given-names></name><name name-style="western"><surname>Smith</surname><given-names>GF [Eds]</given-names></name></person-group> (<year>2018</year>) International Code of Nomenclature for algae, fungi, and plants (Shenzhen Code) adopted by the Nineteenth International Botanical Congress Shenzhen, China, July 2017. Regnum Vegetabile 159. Koeltz Botanical Books, Glashütten. <ext-link xlink:type="simple" ext-link-type="doi" xlink:href="10.12705/Code.2018">https://doi.org/10.12705/Code.2018</ext-link></mixed-citation></ref><ref id="B6"><mixed-citation xmlns:xlink="http://www.w3.org/1999/xlink" xlink:type="simple"><person-group><name name-style="western"><surname>Ball</surname><given-names>J</given-names></name></person-group> (<year>1875</year>) Description of some new species, subspecies, and varieties of plants collected in Morocco by J. D. Hooker, G. Maw, and J. Ball. Le Journal de Botanique 13: 172.</mixed-citation></ref></ref-list></tp:taxon-treatment>
