# Supplementary material for: ﻿Nomenclature and typification in Verbascum (Scrophulariaceae) from North Africa
Source: PhytoKeys. 2023 Apr 27;225:115–52. doi: 10.3897/phytokeys.225.99356 (PMC10209509; doi:10.3897/phytokeys.225.99356)
Supplement: XML Treatment for Verbascum longirostre var. antiatlantica [file phytokeys.225.99356-treatment18.xml]

<!DOCTYPE tp:taxon-treatment
  PUBLIC "-//TaxonX//DTD Taxonomic Treatment Publishing DTD v0 20100105//EN" "tax-treatment-NSO.dtd">
<tp:taxon-treatment xmlns:tp="http://www.plazi.org/taxpub"><tp:treatment-meta><kwd-group><label>Taxon classification</label><kwd>
              <named-content content-type="kingdom">Plantae</named-content>
            </kwd><kwd>
              <named-content content-type="order">Lamiales</named-content>
            </kwd><kwd>
              <named-content content-type="family">Scrophulariaceae</named-content>
            </kwd></kwd-group><mixed-citation publication-type="journal"><person-group><name><surname>Khamar</surname><given-names>Hamid</given-names></name><name><surname>Oualidi</surname><given-names>Jalal El</given-names></name><name><surname>Touhami</surname><given-names>Amina Ouazzani</given-names></name><name><surname>Civeyrel</surname><given-names>Laure</given-names></name></person-group><article-title>﻿Nomenclature and typification in <italic><tp:taxon-name><tp:taxon-name-part taxon-name-part-type="genus" reg="Verbascum">Verbascum</tp:taxon-name-part></tp:taxon-name></italic> (<tp:taxon-name><tp:taxon-name-part taxon-name-part-type="family">Scrophulariaceae</tp:taxon-name-part></tp:taxon-name>) from North Africa</article-title><source>PhytoKeys</source><day>27</day><month>04</month><year>2023</year><volume>225</volume><fpage>115</fpage><lpage>152</lpage><pub-id pub-id-type="doi">10.3897/phytokeys.225.99356</pub-id></mixed-citation></tp:treatment-meta><tp:nomenclature><label>﻿</label><tp:taxon-name>
            <object-id xmlns:xlink="http://www.w3.org/1999/xlink" content-type="arpha" xlink:type="simple">621C2E16-4B28-5D69-AB5D-C64B192BF2E1</object-id>
            <tp:taxon-name-part taxon-name-part-type="genus" reg="Verbascum">Verbascum</tp:taxon-name-part>
            <tp:taxon-name-part taxon-name-part-type="species" reg="longirostre">longirostre</tp:taxon-name-part>
            <tp:taxon-name-part taxon-name-part-type="infraspecific-rank">var.</tp:taxon-name-part>
            <tp:taxon-name-part taxon-name-part-type="variety" reg="antiatlantica">antiatlantica</tp:taxon-name-part>
            <object-id xmlns:xlink="http://www.w3.org/1999/xlink" content-type="ipni" xlink:type="simple">urn:lsid:ipni.org:names:77318320-1</object-id>
          </tp:taxon-name><tp:taxon-authority>(Emb.) Khamar</tp:taxon-authority><tp:taxon-status xmlns:xlink="http://www.w3.org/1999/xlink" xlink:type="simple">comb. nov.</tp:taxon-status><tp:nomenclature-citation-list><tp:nomenclature-citation><tp:taxon-name>
                <tp:taxon-name-part taxon-name-part-type="genus" reg="Celsia"/>
                <tp:taxon-name-part taxon-name-part-type="species" reg="longirostris"/>
                <tp:taxon-name-part taxon-name-part-type="variety" reg="antiatlantica"/>
              </tp:taxon-name><comment>≡ <tp:taxon-name><tp:taxon-name-part taxon-name-part-type="genus" reg="Celsia">Celsia</tp:taxon-name-part><tp:taxon-name-part taxon-name-part-type="species" reg="longirostris">longirostris</tp:taxon-name-part><tp:taxon-name-part taxon-name-part-type="infraspecific-rank">var.</tp:taxon-name-part><tp:taxon-name-part taxon-name-part-type="variety" reg="antiatlantica">antiatlantica</tp:taxon-name-part></tp:taxon-name> Emb., in Bull. Soc. Sci. Nat. Maroc 15: 185. 1936. Type: [Morocco]: Anti-Atlas occidental: Falaises gréseuses du Kest, 1400–1500m, 2 May 1936, <italic>L. Emberger, s.n.</italic> (lectotype, designated here: RAB [RAB030634]!; isolectotype: RAB [RAB030632, RAB030633!, RAB030635]!, MPU [MPU006100, MPU006101]!). [image of lectotype available at <ext-link xmlns:xlink="http://www.w3.org/1999/xlink" xlink:type="simple" ext-link-type="uri" xlink:href="https://plants.jstor.org/stable/viewer/10.5555/al.ap.specimen.rab030634">https://plants.jstor.org/stable/viewer/10.5555/al.ap.specimen.rab030634]</ext-link></comment></tp:nomenclature-citation></tp:nomenclature-citation-list></tp:nomenclature><tp:treatment-sec sec-type="notes" id="SECID0EE5BI"><title>Notes.</title><p><xref ref-type="bibr" rid="B31">Emberger (1936)</xref> cited a locality in the protologue of <tp:taxon-name><tp:taxon-name-part taxon-name-part-type="genus" reg="Celsia">Celsia</tp:taxon-name-part><tp:taxon-name-part taxon-name-part-type="species" reg="longirostris">longirostris</tp:taxon-name-part><tp:taxon-name-part taxon-name-part-type="infraspecific-rank">var.</tp:taxon-name-part><tp:taxon-name-part taxon-name-part-type="variety" reg="antiatlantica">antiatlantica</tp:taxon-name-part></tp:taxon-name>: “A A:in praeruptis siliceis montis Kest supra Imdrighis, 15oo m ubi maio floret”, but he did not indicate in which herbarium the specimen(s) were deposited. We have traced six specimens which agree with the protologue and from which to select the lectotype: Four preserved at herb. RAB (RAB030634, RAB030632, RAB030633, RAB030635) and two from Herb; MPU (MPU006100, MPU006101). The sheet RAB030634 kept at Herb. RAB is chosen here as the lectotype of this variety.</p></tp:treatment-sec><ref-list><ref id="B31"><mixed-citation xmlns:xlink="http://www.w3.org/1999/xlink" xlink:type="simple"><person-group><name name-style="western"><surname>Emberger</surname><given-names>L</given-names></name></person-group> (<year>1936</year>) <article-title>Matériaux pour la flore marocaine.</article-title><source>Bulletin de la Société des sciences naturelles du Maroc</source><volume>15</volume>: <fpage>165</fpage>–<lpage>185</lpage>.</mixed-citation></ref></ref-list></tp:taxon-treatment>
