# Supplementary material for: ﻿Nomenclature and typification in Verbascum (Scrophulariaceae) from North Africa
Source: PhytoKeys. 2023 Apr 27;225:115–52. doi: 10.3897/phytokeys.225.99356 (PMC10209509; doi:10.3897/phytokeys.225.99356)
Supplement: XML Treatment for Verbascum longirostre var. hoggarica [file phytokeys.225.99356-treatment20.xml]

<!DOCTYPE tp:taxon-treatment
  PUBLIC "-//TaxonX//DTD Taxonomic Treatment Publishing DTD v0 20100105//EN" "tax-treatment-NSO.dtd">
<tp:taxon-treatment xmlns:tp="http://www.plazi.org/taxpub"><tp:treatment-meta><kwd-group><label>Taxon classification</label><kwd>
              <named-content content-type="kingdom">Plantae</named-content>
            </kwd><kwd>
              <named-content content-type="order">Lamiales</named-content>
            </kwd><kwd>
              <named-content content-type="family">Scrophulariaceae</named-content>
            </kwd></kwd-group><mixed-citation publication-type="journal"><person-group><name><surname>Khamar</surname><given-names>Hamid</given-names></name><name><surname>Oualidi</surname><given-names>Jalal El</given-names></name><name><surname>Touhami</surname><given-names>Amina Ouazzani</given-names></name><name><surname>Civeyrel</surname><given-names>Laure</given-names></name></person-group><article-title>﻿Nomenclature and typification in <italic><tp:taxon-name><tp:taxon-name-part taxon-name-part-type="genus" reg="Verbascum">Verbascum</tp:taxon-name-part></tp:taxon-name></italic> (<tp:taxon-name><tp:taxon-name-part taxon-name-part-type="family">Scrophulariaceae</tp:taxon-name-part></tp:taxon-name>) from North Africa</article-title><source>PhytoKeys</source><day>27</day><month>04</month><year>2023</year><volume>225</volume><fpage>115</fpage><lpage>152</lpage><pub-id pub-id-type="doi">10.3897/phytokeys.225.99356</pub-id></mixed-citation></tp:treatment-meta><tp:nomenclature><label>﻿</label><tp:taxon-name>
            <object-id xmlns:xlink="http://www.w3.org/1999/xlink" content-type="arpha" xlink:type="simple">84C739B6-64F4-589B-A6CC-866AEBB8AE65</object-id>
            <tp:taxon-name-part taxon-name-part-type="genus" reg="Verbascum">Verbascum</tp:taxon-name-part>
            <tp:taxon-name-part taxon-name-part-type="species" reg="longirostre">longirostre</tp:taxon-name-part>
            <tp:taxon-name-part taxon-name-part-type="infraspecific-rank">var.</tp:taxon-name-part>
            <tp:taxon-name-part taxon-name-part-type="variety" reg="hoggarica">hoggarica</tp:taxon-name-part>
            <object-id xmlns:xlink="http://www.w3.org/1999/xlink" content-type="ipni" xlink:type="simple">urn:lsid:ipni.org:names:77318322-1</object-id>
          </tp:taxon-name><tp:taxon-authority>(Maire) Khamar</tp:taxon-authority><tp:taxon-status xmlns:xlink="http://www.w3.org/1999/xlink" xlink:type="simple">comb. nov.</tp:taxon-status><tp:nomenclature-citation-list><tp:nomenclature-citation><tp:taxon-name>
                <tp:taxon-name-part taxon-name-part-type="genus" reg="Celsia"/>
                <tp:taxon-name-part taxon-name-part-type="species" reg="longirostris"/>
                <tp:taxon-name-part taxon-name-part-type="variety" reg="hoggarica"/>
              </tp:taxon-name><comment>≡ <tp:taxon-name><tp:taxon-name-part taxon-name-part-type="genus" reg="Celsia">Celsia</tp:taxon-name-part><tp:taxon-name-part taxon-name-part-type="species" reg="longirostris">longirostris</tp:taxon-name-part><tp:taxon-name-part taxon-name-part-type="infraspecific-rank">var.</tp:taxon-name-part><tp:taxon-name-part taxon-name-part-type="variety" reg="hoggarica">hoggarica</tp:taxon-name-part></tp:taxon-name> Maire, in Maire, Contrib. Étude Fl. Afrique Nord 31: 29. 1940. Type [Algeria]. In ditione Ahaggar: Tin-Ouzel, granit et roches volcaniques, 2070 m, 31 Mars 1928, <italic>R. Maire, 880</italic> (lectotype, designated here: MPU [MPU004308]!). [Algeria]. In montibus Tefedest, in alveo lapidoso granitico amnis Araghan, 1100 m, 10 Avril 1928, <italic>R. Maire 881</italic> (residual syntype: MPU [MPU004307]!). [Algeria]. Hoggar: Oued Tamanghasset, 28 Février 1933, <italic>J. Lauriol, 363</italic> (residual syntype: MPU [MPU004306]!). [Algeria]. Hoggar: ravins de l’Adrar Haggerane, 03 Mars 1933, <italic>J. Lauriol, s.n.</italic> (residual syntype: MPU [MPU059321]!). [Algeria]. In ditione Ahaggar: Tezzeït, in rupestribus basalticis, 1700–1800 m, 4 Avril 1928, <italic>R. Maire 879</italic> (residual syntype: MPU [MPU004304, MPU004305]!). In ditione [Algeria]. In ditione Ahaggar: in rupestribus graniticis secus amnem Tihaliouin, 2150 m, 22 Martii 1928, <italic>R. Maire 876</italic> (residual syntype: MPU [MPU059319]). [Algeria]. In ditione Ahaggar: Imerera in rupestribus basalticis, 1950–2000 m, 23 Martii 1928, R. <italic>Maire 874</italic> (residual syntype: MPU [MPU059318]!). [Algeria]. In montibus Atokor-n-Ahaggar: in rupestribus graniticis secus amnem Haman, 2000–2001 m, 14 Martii 1928, <italic>R. Maire 875</italic> (residual syntype: MPU [MPU059322]!). [Algeria]. In montibus Atokor-n-Ahaggar: in alvio amnis Temmes-Lezzemt, solo granitico, 2000 m, 15 Martii 1928, <italic>R. Maire 878</italic> (residual syntype: MPU [MPU059306]!). [Algeria]. In ditione Ahaggar: Issekkarassen in rupestribus basalticis, 2070 m 22 Martii 1928, <italic>R. Maire 877</italic> (residual syntype: MPU [MPU059320]!). [image of lectotype available at <ext-link xmlns:xlink="http://www.w3.org/1999/xlink" xlink:type="simple" ext-link-type="uri" xlink:href="https://plants.jstor.org/stable/viewer/10.5555/al.ap.specimen.mpu004308">https://plants.jstor.org/stable/viewer/10.5555/al.ap.specimen.mpu004308]</ext-link></comment></tp:nomenclature-citation></tp:nomenclature-citation-list></tp:nomenclature><tp:treatment-sec sec-type="notes" id="SECID0EXGCI"><title>Notes.</title><p>When <tp:taxon-name><tp:taxon-name-part taxon-name-part-type="genus" reg="Celsia">Celsia</tp:taxon-name-part><tp:taxon-name-part taxon-name-part-type="species" reg="longirostris">longirostris</tp:taxon-name-part><tp:taxon-name-part taxon-name-part-type="infraspecific-rank">var.</tp:taxon-name-part><tp:taxon-name-part taxon-name-part-type="variety" reg="hoggarica">hoggarica</tp:taxon-name-part></tp:taxon-name> was published (<xref ref-type="bibr" rid="B68">Maire 1940</xref>), the protologue listed nine collections, but no particular herbarium sheet was chosen as the holotype. We have traced eleven sheets (MPU004304, MPU004305, MPU004306, MPU004307, MPU004308, MPU059306, MPU059318, MPU059319, MPU059320, MPU059321, and MPU05932) preserved at Herb MPU that fit the protologue perfectly. The specimen MPU004308 appears to be the best preserved one and it shows more of the diagnostic features that are described in the protologue Therefore, it is the best candidate for typification and is chosen here as the lectotype for the name <tp:taxon-name><tp:taxon-name-part taxon-name-part-type="genus" reg="Celsia">C.</tp:taxon-name-part><tp:taxon-name-part taxon-name-part-type="species" reg="longirostris">longirostris</tp:taxon-name-part><tp:taxon-name-part taxon-name-part-type="infraspecific-rank">var.</tp:taxon-name-part><tp:taxon-name-part taxon-name-part-type="variety" reg="hoggarica">hoggarica</tp:taxon-name-part></tp:taxon-name> according to Arts. 9.3 and 9.4 of the ICN (<xref ref-type="bibr" rid="B108">Turland et al. 2018</xref>).</p></tp:treatment-sec><ref-list><ref id="B68"><mixed-citation xmlns:xlink="http://www.w3.org/1999/xlink" xlink:type="simple"><person-group><name name-style="western"><surname>Maire</surname><given-names>R</given-names></name></person-group> (<year>1940</year>) <article-title>Contributions à l'étude de la Flore de l'Afrique du Nord.</article-title><source>Bulletin de la Société d'Histoire Naturelle de l'Afrique du Nord</source><volume>31</volume>(<issue>29</issue>): <fpage>29</fpage>.</mixed-citation></ref><ref id="B108"><mixed-citation xmlns:xlink="http://www.w3.org/1999/xlink" xlink:type="simple"><person-group><name name-style="western"><surname>Turland</surname><given-names>NJ</given-names></name><name name-style="western"><surname>Wiersema</surname><given-names>JH</given-names></name><name name-style="western"><surname>Barrie</surname><given-names>FR</given-names></name><name name-style="western"><surname>Greuter</surname><given-names>W</given-names></name><name name-style="western"><surname>Hawksworth</surname><given-names>DL</given-names></name><name name-style="western"><surname>Herendeen</surname><given-names>PS</given-names></name><name name-style="western"><surname>Knapp</surname><given-names>S</given-names></name><name name-style="western"><surname>Kusber</surname><given-names>WH</given-names></name><name name-style="western"><surname>Li</surname><given-names>DZ</given-names></name><name name-style="western"><surname>Marhold</surname><given-names>K</given-names></name><name name-style="western"><surname>May</surname><given-names>TW</given-names></name><name name-style="western"><surname>McNeill</surname><given-names>J</given-names></name><name name-style="western"><surname>Monro</surname><given-names>AM</given-names></name><name name-style="western"><surname>Prado</surname><given-names>J</given-names></name><name name-style="western"><surname>Price</surname><given-names>MJ</given-names></name><name name-style="western"><surname>Smith</surname><given-names>GF [Eds]</given-names></name></person-group> (<year>2018</year>) International Code of Nomenclature for algae, fungi, and plants (Shenzhen Code) adopted by the Nineteenth International Botanical Congress Shenzhen, China, July 2017. Regnum Vegetabile 159. Koeltz Botanical Books, Glashütten. <ext-link xlink:type="simple" ext-link-type="doi" xlink:href="10.12705/Code.2018">https://doi.org/10.12705/Code.2018</ext-link></mixed-citation></ref></ref-list></tp:taxon-treatment>
