# Supplementary material for: ﻿Nomenclature and typification in Verbascum (Scrophulariaceae) from North Africa
Source: PhytoKeys. 2023 Apr 27;225:115–52. doi: 10.3897/phytokeys.225.99356 (PMC10209509; doi:10.3897/phytokeys.225.99356)
Supplement: XML Treatment for Verbascum lychnitis [file phytokeys.225.99356-treatment21.xml]

<!DOCTYPE tp:taxon-treatment
  PUBLIC "-//TaxonX//DTD Taxonomic Treatment Publishing DTD v0 20100105//EN" "tax-treatment-NSO.dtd">
<tp:taxon-treatment xmlns:tp="http://www.plazi.org/taxpub"><tp:treatment-meta><kwd-group><label>Taxon classification</label><kwd>
              <named-content content-type="kingdom">Plantae</named-content>
            </kwd><kwd>
              <named-content content-type="order">Lamiales</named-content>
            </kwd><kwd>
              <named-content content-type="family">Scrophulariaceae</named-content>
            </kwd></kwd-group><mixed-citation publication-type="journal"><person-group><name><surname>Khamar</surname><given-names>Hamid</given-names></name><name><surname>Oualidi</surname><given-names>Jalal El</given-names></name><name><surname>Touhami</surname><given-names>Amina Ouazzani</given-names></name><name><surname>Civeyrel</surname><given-names>Laure</given-names></name></person-group><article-title>﻿Nomenclature and typification in <italic><tp:taxon-name><tp:taxon-name-part taxon-name-part-type="genus" reg="Verbascum">Verbascum</tp:taxon-name-part></tp:taxon-name></italic> (<tp:taxon-name><tp:taxon-name-part taxon-name-part-type="family">Scrophulariaceae</tp:taxon-name-part></tp:taxon-name>) from North Africa</article-title><source>PhytoKeys</source><day>27</day><month>04</month><year>2023</year><volume>225</volume><fpage>115</fpage><lpage>152</lpage><pub-id pub-id-type="doi">10.3897/phytokeys.225.99356</pub-id></mixed-citation></tp:treatment-meta><tp:nomenclature><label>﻿</label><tp:taxon-name>
            <object-id xmlns:xlink="http://www.w3.org/1999/xlink" content-type="arpha" xlink:type="simple">25B4BB12-1FF9-5BAF-A24E-0EB0C9E2BBA2</object-id>
            <tp:taxon-name-part taxon-name-part-type="genus" reg="Verbascum">Verbascum</tp:taxon-name-part>
            <tp:taxon-name-part taxon-name-part-type="species" reg="lychnitis">lychnitis</tp:taxon-name-part>
          </tp:taxon-name><tp:taxon-authority>L., Sp. Pl. 1: 177. 1753.</tp:taxon-authority><tp:nomenclature-citation-list><tp:nomenclature-citation><tp:taxon-name>
                <tp:taxon-name-part taxon-name-part-type="genus" reg="Verbascum"/>
                <tp:taxon-name-part taxon-name-part-type="species" reg="album"/>
              </tp:taxon-name><comment>= <tp:taxon-name><tp:taxon-name-part taxon-name-part-type="genus" reg="Verbascum">Verbascum</tp:taxon-name-part><tp:taxon-name-part taxon-name-part-type="species" reg="album">album</tp:taxon-name-part></tp:taxon-name> Mill., in Gardeners Dictionary, Edition 8. London: 3. 1768. </comment></tp:nomenclature-citation><tp:nomenclature-citation><tp:taxon-name>
                <tp:taxon-name-part taxon-name-part-type="genus" reg="Blattaria"/>
                <tp:taxon-name-part taxon-name-part-type="species" reg="alba"/>
              </tp:taxon-name><comment>= <tp:taxon-name><tp:taxon-name-part taxon-name-part-type="genus" reg="Blattaria">Blattaria</tp:taxon-name-part><tp:taxon-name-part taxon-name-part-type="species" reg="alba">alba</tp:taxon-name-part></tp:taxon-name> Medik., in Vorles. Churpfälz. Phys.-Okon. Ges. 4(1): 230. 1789. </comment></tp:nomenclature-citation><tp:nomenclature-citation><tp:taxon-name>
                <tp:taxon-name-part taxon-name-part-type="genus" reg="Verbascum"/>
                <tp:taxon-name-part taxon-name-part-type="species" reg="biebersteinii"/>
              </tp:taxon-name><comment>= <tp:taxon-name><tp:taxon-name-part taxon-name-part-type="genus" reg="Verbascum">Verbascum</tp:taxon-name-part><tp:taxon-name-part taxon-name-part-type="species" reg="biebersteinii">biebersteinii</tp:taxon-name-part></tp:taxon-name> Besser, Index Seminum (Kalin) 1820: 8. 1820. </comment></tp:nomenclature-citation><tp:nomenclature-citation><tp:taxon-name>
                <tp:taxon-name-part taxon-name-part-type="genus" reg="Verbascum"/>
                <tp:taxon-name-part taxon-name-part-type="species" reg="micranthum"/>
              </tp:taxon-name><comment>= <tp:taxon-name><tp:taxon-name-part taxon-name-part-type="genus" reg="Verbascum">Verbascum</tp:taxon-name-part><tp:taxon-name-part taxon-name-part-type="species" reg="micranthum">micranthum</tp:taxon-name-part></tp:taxon-name> Moretti, Giornale di Fisica II, 5: 111. 1822. </comment></tp:nomenclature-citation><tp:nomenclature-citation><tp:taxon-name>
                <tp:taxon-name-part taxon-name-part-type="genus" reg="Verbascum"/>
                <tp:taxon-name-part taxon-name-part-type="species" reg="weldenii"/>
              </tp:taxon-name><comment>= <tp:taxon-name><tp:taxon-name-part taxon-name-part-type="genus" reg="Verbascum">Verbascum</tp:taxon-name-part><tp:taxon-name-part taxon-name-part-type="species" reg="weldenii">weldenii</tp:taxon-name-part></tp:taxon-name> F.Braun ex Moretti, Giornale di Fisica II, 5: 43. 1822. </comment></tp:nomenclature-citation><tp:nomenclature-citation><tp:taxon-name>
                <tp:taxon-name-part taxon-name-part-type="genus" reg="Verbascum"/>
                <tp:taxon-name-part taxon-name-part-type="species" reg="incanum"/>
              </tp:taxon-name><comment>= <tp:taxon-name><tp:taxon-name-part taxon-name-part-type="genus" reg="Verbascum">Verbascum</tp:taxon-name-part><tp:taxon-name-part taxon-name-part-type="species" reg="incanum">incanum</tp:taxon-name-part></tp:taxon-name> Gaudin, in Fl. Helv. 2: 121. 1828. </comment></tp:nomenclature-citation><tp:nomenclature-citation><tp:taxon-name>
                <tp:taxon-name-part taxon-name-part-type="genus" reg="Verbascum"/>
                <tp:taxon-name-part taxon-name-part-type="species" reg="orchideum"/>
              </tp:taxon-name><comment>= <tp:taxon-name><tp:taxon-name-part taxon-name-part-type="genus" reg="Verbascum">Verbascum</tp:taxon-name-part><tp:taxon-name-part taxon-name-part-type="species" reg="orchideum">orchideum</tp:taxon-name-part></tp:taxon-name> Host, in Fl. Austriaca 1: 288. 1827. </comment></tp:nomenclature-citation><tp:nomenclature-citation><tp:taxon-name>
                <tp:taxon-name-part taxon-name-part-type="genus" reg="Verbascum"/>
                <tp:taxon-name-part taxon-name-part-type="species" reg="leucanthemum"/>
              </tp:taxon-name><comment>= <tp:taxon-name><tp:taxon-name-part taxon-name-part-type="genus" reg="Verbascum">Verbascum</tp:taxon-name-part><tp:taxon-name-part taxon-name-part-type="species" reg="leucanthemum">leucanthemum</tp:taxon-name-part></tp:taxon-name> Dufour ex Gren. &amp; Godr., in Grenier, Fl. France 2: 552. 1853. </comment></tp:nomenclature-citation><tp:nomenclature-citation><tp:taxon-name>
                <tp:taxon-name-part taxon-name-part-type="genus" reg="Thapsus"/>
                <tp:taxon-name-part taxon-name-part-type="species" reg="lychnitis"/>
              </tp:taxon-name><comment>≡ <tp:taxon-name><tp:taxon-name-part taxon-name-part-type="genus" reg="Thapsus">Thapsus</tp:taxon-name-part><tp:taxon-name-part taxon-name-part-type="species" reg="lychnitis">lychnitis</tp:taxon-name-part></tp:taxon-name> (L.) Raf., in Flora Telluriana 4: 89. 1838. </comment></tp:nomenclature-citation><tp:nomenclature-citation><tp:taxon-name>
                <tp:taxon-name-part taxon-name-part-type="genus" reg="Lychnitis"/>
                <tp:taxon-name-part taxon-name-part-type="species" reg="alba"/>
              </tp:taxon-name><comment>≡ <tp:taxon-name><tp:taxon-name-part taxon-name-part-type="genus" reg="Lychnitis">Lychnitis</tp:taxon-name-part><tp:taxon-name-part taxon-name-part-type="species" reg="alba">alba</tp:taxon-name-part></tp:taxon-name> Fourr., in Annales de la Société Linnéenne de Lyon., 17: 125. 1869. </comment></tp:nomenclature-citation><tp:nomenclature-citation><tp:taxon-name>
                <tp:taxon-name-part taxon-name-part-type="genus" reg="Lychnitis"/>
                <tp:taxon-name-part taxon-name-part-type="species" reg="lutea"/>
              </tp:taxon-name><comment>≡ <tp:taxon-name><tp:taxon-name-part taxon-name-part-type="genus" reg="Lychnitis">Lychnitis</tp:taxon-name-part><tp:taxon-name-part taxon-name-part-type="species" reg="lutea">lutea</tp:taxon-name-part></tp:taxon-name> Fourr., in Annales de la Société Linnéenne de Lyon., 17: 125. 1869. </comment></tp:nomenclature-citation><tp:nomenclature-citation><tp:taxon-name>
                <tp:taxon-name-part taxon-name-part-type="genus" reg="Verbascum"/>
                <tp:taxon-name-part taxon-name-part-type="species" reg="lychnitis"/>
                <tp:taxon-name-part taxon-name-part-type="subvariety" reg="albiflorum"/>
              </tp:taxon-name><comment>= <tp:taxon-name><tp:taxon-name-part taxon-name-part-type="genus" reg="Verbascum">Verbascum</tp:taxon-name-part><tp:taxon-name-part taxon-name-part-type="species" reg="lychnitis">lychnitis</tp:taxon-name-part><tp:taxon-name-part taxon-name-part-type="infraspecific-rank">subvar.</tp:taxon-name-part><tp:taxon-name-part taxon-name-part-type="subvariety" reg="albiflorum">albiflorum</tp:taxon-name-part></tp:taxon-name> Rouy in Rouy &amp; Foucaud, Fl. France 11: 14. 1909. </comment></tp:nomenclature-citation><tp:nomenclature-citation><tp:taxon-name>
                <tp:taxon-name-part taxon-name-part-type="genus" reg="Verbascum"/>
                <tp:taxon-name-part taxon-name-part-type="species" reg="lychnitis"/>
                <tp:taxon-name-part taxon-name-part-type="subvariety" reg="aureiflorum"/>
              </tp:taxon-name><comment>= <tp:taxon-name><tp:taxon-name-part taxon-name-part-type="genus" reg="Verbascum">Verbascum</tp:taxon-name-part><tp:taxon-name-part taxon-name-part-type="species" reg="lychnitis">lychnitis</tp:taxon-name-part><tp:taxon-name-part taxon-name-part-type="infraspecific-rank">subvar.</tp:taxon-name-part><tp:taxon-name-part taxon-name-part-type="subvariety" reg="aureiflorum">aureiflorum</tp:taxon-name-part></tp:taxon-name> Rouy in Rouy &amp; Foucaud, Fl. France 11: 14. 1909. </comment></tp:nomenclature-citation><tp:nomenclature-citation><tp:taxon-name>
                <tp:taxon-name-part taxon-name-part-type="genus" reg="Verbascum"/>
                <tp:taxon-name-part taxon-name-part-type="species" reg="lychnitis"/>
                <tp:taxon-name-part taxon-name-part-type="variety" reg="foliosum"/>
              </tp:taxon-name><comment>= <tp:taxon-name><tp:taxon-name-part taxon-name-part-type="genus" reg="Verbascum">Verbascum</tp:taxon-name-part><tp:taxon-name-part taxon-name-part-type="species" reg="lychnitis">lychnitis</tp:taxon-name-part><tp:taxon-name-part taxon-name-part-type="infraspecific-rank">var.</tp:taxon-name-part><tp:taxon-name-part taxon-name-part-type="variety" reg="foliosum">foliosum</tp:taxon-name-part></tp:taxon-name> Vayr. in Anales Soc. Esp. Hist. Nat. 30: 553. 1902. </comment></tp:nomenclature-citation><tp:nomenclature-citation><tp:taxon-name>
                <tp:taxon-name-part taxon-name-part-type="genus" reg="Verbascum"/>
                <tp:taxon-name-part taxon-name-part-type="species" reg="lychnitis"/>
                <tp:taxon-name-part taxon-name-part-type="variety" reg="longebracteatum"/>
              </tp:taxon-name><comment>= <tp:taxon-name><tp:taxon-name-part taxon-name-part-type="genus" reg="Verbascum">Verbascum</tp:taxon-name-part><tp:taxon-name-part taxon-name-part-type="species" reg="lychnitis">lychnitis</tp:taxon-name-part><tp:taxon-name-part taxon-name-part-type="infraspecific-rank">var.</tp:taxon-name-part><tp:taxon-name-part taxon-name-part-type="variety" reg="longebracteatum">longebracteatum</tp:taxon-name-part></tp:taxon-name> Rouy in Rouy &amp; Foucaud, Fl. France 11: 14. 1909. </comment></tp:nomenclature-citation><tp:nomenclature-citation><tp:taxon-name>
                <tp:taxon-name-part taxon-name-part-type="genus" reg="Verbascum"/>
                <tp:taxon-name-part taxon-name-part-type="species" reg="pyrenaicum"/>
              </tp:taxon-name><comment>= <tp:taxon-name><tp:taxon-name-part taxon-name-part-type="genus" reg="Verbascum">Verbascum</tp:taxon-name-part><tp:taxon-name-part taxon-name-part-type="species" reg="pyrenaicum">pyrenaicum</tp:taxon-name-part></tp:taxon-name> Gand., in Dec. Pl. Nov. 2: 9. 1876. </comment></tp:nomenclature-citation><tp:nomenclature-citation><tp:taxon-name>
                <tp:taxon-name-part taxon-name-part-type="genus" reg="Verbascum"/>
                <tp:taxon-name-part taxon-name-part-type="species" reg="kanitzianum"/>
              </tp:taxon-name><comment>= <tp:taxon-name><tp:taxon-name-part taxon-name-part-type="genus" reg="Verbascum">Verbascum</tp:taxon-name-part><tp:taxon-name-part taxon-name-part-type="species" reg="kanitzianum">kanitzianum</tp:taxon-name-part></tp:taxon-name> Simonk. &amp; L.Watlz, in Magyar Növényt. Lapok 2: 148. 1878. </comment></tp:nomenclature-citation><tp:nomenclature-citation><tp:taxon-name>
                <tp:taxon-name-part taxon-name-part-type="genus" reg="Verbascum"/>
                <tp:taxon-name-part taxon-name-part-type="species" reg="lychnitis"/>
                <tp:taxon-name-part taxon-name-part-type="variety" reg="kanitzianum"/>
              </tp:taxon-name><comment>= <tp:taxon-name><tp:taxon-name-part taxon-name-part-type="genus" reg="Verbascum">Verbascum</tp:taxon-name-part><tp:taxon-name-part taxon-name-part-type="species" reg="lychnitis">lychnitis</tp:taxon-name-part><tp:taxon-name-part taxon-name-part-type="infraspecific-rank">var.</tp:taxon-name-part><tp:taxon-name-part taxon-name-part-type="variety" reg="kanitzianum">kanitzianum</tp:taxon-name-part></tp:taxon-name> (Simonk. &amp; L.Watz) Murb., in Lunds Univ. Arsskrift, 2 n.f 29(2): 344. 1933. </comment></tp:nomenclature-citation><tp:nomenclature-citation><tp:taxon-name>
                <tp:taxon-name-part taxon-name-part-type="genus" reg="Verbascum"/>
                <tp:taxon-name-part taxon-name-part-type="species" reg="lychnitis"/>
                <tp:taxon-name-part taxon-name-part-type="form" reg="album"/>
              </tp:taxon-name><comment>= <tp:taxon-name><tp:taxon-name-part taxon-name-part-type="genus" reg="Verbascum">Verbascum</tp:taxon-name-part><tp:taxon-name-part taxon-name-part-type="species" reg="lychnitis">lychnitis</tp:taxon-name-part><tp:taxon-name-part taxon-name-part-type="infraspecific-rank">f.</tp:taxon-name-part><tp:taxon-name-part taxon-name-part-type="form" reg="album">album</tp:taxon-name-part></tp:taxon-name> (Mill.) House in Bull. New York State Mus. Nat. Hist. 243–244: 45. 1923. </comment></tp:nomenclature-citation><tp:nomenclature-citation><tp:taxon-name>
                <tp:taxon-name-part taxon-name-part-type="genus" reg="Verbascum"/>
                <tp:taxon-name-part taxon-name-part-type="species" reg="lychnitis"/>
                <tp:taxon-name-part taxon-name-part-type="variety" reg="giganteum"/>
              </tp:taxon-name><comment>= <tp:taxon-name><tp:taxon-name-part taxon-name-part-type="genus" reg="Verbascum">Verbascum</tp:taxon-name-part><tp:taxon-name-part taxon-name-part-type="species" reg="lychnitis">lychnitis</tp:taxon-name-part><tp:taxon-name-part taxon-name-part-type="infraspecific-rank">var.</tp:taxon-name-part><tp:taxon-name-part taxon-name-part-type="variety" reg="giganteum">giganteum</tp:taxon-name-part></tp:taxon-name> Maire, in Mém. Soc. Sci. Nat. Maroc 7: 196. 1924. Type: [Morocco]. Moyen Atlas: Azrou, ravins des cédraies sur basalte et calcaire, 1700 m, 25 Juillet 1921, <italic>R. Maire, s.n</italic>. (Lectotype, designated here: RAB [RAB30546]!; isolectotype: MPU [MPU006911, MPU006912, MPU006913, MPU006910]!, P [P00083084]!). <bold>(2)</bold></comment></tp:nomenclature-citation><tp:nomenclature-citation><tp:taxon-name>
                <tp:taxon-name-part taxon-name-part-type="genus" reg="Verbascum"/>
                <tp:taxon-name-part taxon-name-part-type="species" reg="nuriense"/>
              </tp:taxon-name><comment>= <tp:taxon-name><tp:taxon-name-part taxon-name-part-type="genus" reg="Verbascum">Verbascum</tp:taxon-name-part><tp:taxon-name-part taxon-name-part-type="species" reg="nuriense">nuriense</tp:taxon-name-part></tp:taxon-name> Sennen, in Diagn. Nouv. 44. 1936. [in shed] </comment></tp:nomenclature-citation></tp:nomenclature-citation-list></tp:nomenclature><tp:treatment-sec sec-type="material" id="SECID0EU2CI"><title>Type.</title><p>[Habitat in Europae ruderatis cultis.] (Lectotype, designated by <xref ref-type="bibr" rid="B37">Fischer 1997</xref>, pg.115: Herb. Clifford: 54, <italic><tp:taxon-name><tp:taxon-name-part taxon-name-part-type="genus" reg="Verbascum">Verbascum</tp:taxon-name-part></tp:taxon-name></italic> 2, PM [BM000557980]!).</p></tp:treatment-sec><tp:treatment-sec sec-type="notes" id="SECID0EF3CI"><title>Notes.</title><p>Original material is conserved in the Clifford Herbarium at the Natural History Museum of London and an image of the lectotype is available at <ext-link xmlns:xlink="http://www.w3.org/1999/xlink" xlink:type="simple" ext-link-type="uri" xlink:href="http://data.nhm.ac.uk/dataset/clifford-herbarium">http://data.nhm.ac.uk/dataset/clifford-herbarium</ext-link>.</p><p><bold>(2)</bold><xref ref-type="bibr" rid="B65">Maire (1924)</xref> described <tp:taxon-name><tp:taxon-name-part taxon-name-part-type="genus" reg="Verbascum">Verbascum</tp:taxon-name-part><tp:taxon-name-part taxon-name-part-type="species" reg="lychnitis">lychnitis</tp:taxon-name-part><tp:taxon-name-part taxon-name-part-type="infraspecific-rank">var.</tp:taxon-name-part><tp:taxon-name-part taxon-name-part-type="variety" reg="giganteum">giganteum</tp:taxon-name-part></tp:taxon-name> on the basis of plant material that he had collected himself in the Azrou cedar forest, Central Middle Atlas, Morocco. However, in the protologue, he did not identify any herbarium sheet as holotype, nor did he give the name of the herbarium where the original material was stored. Six specimens were located through our research at Herbrs RAB (RAB30546), MPU (MPU006910, MPU006911, MPU006912, MPU006913), and P (P00083084) which can be considered original material. The sheet RAB30546 preserved at Herb. RAB is selected here as the lectotype for the name <tp:taxon-name><tp:taxon-name-part taxon-name-part-type="genus" reg="Verbascum">V.</tp:taxon-name-part><tp:taxon-name-part taxon-name-part-type="species" reg="lychnitis">lychnitis</tp:taxon-name-part><tp:taxon-name-part taxon-name-part-type="infraspecific-rank">var.</tp:taxon-name-part><tp:taxon-name-part taxon-name-part-type="variety" reg="giganteum">giganteum</tp:taxon-name-part></tp:taxon-name> since it is in a better condition.</p></tp:treatment-sec><ref-list><ref id="B37"><mixed-citation xmlns:xlink="http://www.w3.org/1999/xlink" xlink:type="simple"><person-group><name name-style="western"><surname>Fischer</surname><given-names>E</given-names></name></person-group> (<year>1997</year>) <article-title>Notulae ad Floram Germanicam II. Typifications of Linnean names of <tp:taxon-name><tp:taxon-name-part taxon-name-part-type="family">Scrophulariaceae</tp:taxon-name-part></tp:taxon-name> occurring in Germany.</article-title><source>Feddes Repertorium</source><volume>108</volume>(<issue>1–2</issue>): <fpage>111</fpage>–<lpage>117</lpage>. <ext-link xlink:type="simple" ext-link-type="doi" xlink:href="10.1002/fedr.19971080110">https://doi.org/10.1002/fedr.19971080110</ext-link></mixed-citation></ref><ref id="B65"><mixed-citation xmlns:xlink="http://www.w3.org/1999/xlink" xlink:type="simple"><person-group><name name-style="western"><surname>Maire</surname><given-names>R</given-names></name></person-group> (<year>1924</year>) <article-title>Études sur la Végétation et la Flore du Grand Atlas et du Moyen Atlas Marocains.</article-title><source>Mémoires de la Société des Sciences Naturelles du Maroc</source><volume>7</volume>: <fpage>196</fpage>–<lpage>197</lpage>.</mixed-citation></ref></ref-list></tp:taxon-treatment>
