# Supplementary material for: ﻿Nomenclature and typification in Verbascum (Scrophulariaceae) from North Africa
Source: PhytoKeys. 2023 Apr 27;225:115–52. doi: 10.3897/phytokeys.225.99356 (PMC10209509; doi:10.3897/phytokeys.225.99356)
Supplement: XML Treatment for Verbascum maroccanum [file phytokeys.225.99356-treatment23.xml]

<!DOCTYPE tp:taxon-treatment
  PUBLIC "-//TaxonX//DTD Taxonomic Treatment Publishing DTD v0 20100105//EN" "tax-treatment-NSO.dtd">
<tp:taxon-treatment xmlns:tp="http://www.plazi.org/taxpub"><tp:treatment-meta><kwd-group><label>Taxon classification</label><kwd>
              <named-content content-type="kingdom">Plantae</named-content>
            </kwd><kwd>
              <named-content content-type="order">Lamiales</named-content>
            </kwd><kwd>
              <named-content content-type="family">Scrophulariaceae</named-content>
            </kwd></kwd-group><mixed-citation publication-type="journal"><person-group><name><surname>Khamar</surname><given-names>Hamid</given-names></name><name><surname>Oualidi</surname><given-names>Jalal El</given-names></name><name><surname>Touhami</surname><given-names>Amina Ouazzani</given-names></name><name><surname>Civeyrel</surname><given-names>Laure</given-names></name></person-group><article-title>﻿Nomenclature and typification in <italic><tp:taxon-name><tp:taxon-name-part taxon-name-part-type="genus" reg="Verbascum">Verbascum</tp:taxon-name-part></tp:taxon-name></italic> (<tp:taxon-name><tp:taxon-name-part taxon-name-part-type="family">Scrophulariaceae</tp:taxon-name-part></tp:taxon-name>) from North Africa</article-title><source>PhytoKeys</source><day>27</day><month>04</month><year>2023</year><volume>225</volume><fpage>115</fpage><lpage>152</lpage><pub-id pub-id-type="doi">10.3897/phytokeys.225.99356</pub-id></mixed-citation></tp:treatment-meta><tp:nomenclature><label>﻿</label><tp:taxon-name>
            <object-id xmlns:xlink="http://www.w3.org/1999/xlink" content-type="arpha" xlink:type="simple">4EB129A4-0AEE-55F3-956E-E371D708B07F</object-id>
            <tp:taxon-name-part taxon-name-part-type="genus" reg="Verbascum">Verbascum</tp:taxon-name-part>
            <tp:taxon-name-part taxon-name-part-type="species" reg="maroccanum">maroccanum</tp:taxon-name-part>
          </tp:taxon-name><tp:taxon-authority>(Ball) Hub.-Mor., in Bauhinia 5: 13. 1973.</tp:taxon-authority><tp:nomenclature-citation-list><tp:nomenclature-citation><tp:taxon-name>
                <tp:taxon-name-part taxon-name-part-type="genus" reg="Celsia"/>
                <tp:taxon-name-part taxon-name-part-type="species" reg="maroccana"/>
              </tp:taxon-name><comment>≡ <tp:taxon-name><tp:taxon-name-part taxon-name-part-type="genus" reg="Celsia">Celsia</tp:taxon-name-part><tp:taxon-name-part taxon-name-part-type="species" reg="maroccana">maroccana</tp:taxon-name-part></tp:taxon-name> Ball, in Journal of Botany 13: 172. 1875. Type: [Morocco]. South Morocco. Greater Atlas, Seksaoua May 1871, <italic>J. D. Hooker, s.n.</italic> (lectotype, designated here: K [K000410855]!). [Morocco]. South Morocco. Greater Atlas, Milhain, May 1871, <italic>J. D. Hooker, s.n.</italic> (residual syntype: K [K000410856]!). [Morocco]. Near Mogadore. Djebel Hadid, April-May1871, <italic>J. D. Hooker, s.n.</italic> (residual syntype: K [K000410853]!). [Morocco]. South Marocco. Greater Atlas 17 May 1871, <italic>G. Maw, s.n.</italic> (residual syntype: K [K000410857]!). [Morocco]. South Marocco. Greater Atlas, Reraia, May 1871, <italic>J. D. Hooker, s.n.</italic> (residual syntype: K [K000410858]!). [image of lectotype available at <ext-link xmlns:xlink="http://www.w3.org/1999/xlink" xlink:type="simple" ext-link-type="uri" xlink:href="https://plants.jstor.org/stable/viewer/10.5555/al.ap.specimen.k000410855">https://plants.jstor.org/stable/viewer/10.5555/al.ap.specimen.k000410855]</ext-link></comment></tp:nomenclature-citation></tp:nomenclature-citation-list></tp:nomenclature><tp:treatment-sec sec-type="notes" id="SECID0E2DDI"><title>Notes.</title><p>This species was described by <xref ref-type="bibr" rid="B6">Ball (1875</xref>: 172) from material gathered by himself, J.D. Hooker, and G. Maw during their botanical expedition in Morocco in 1871 (<xref ref-type="bibr" rid="B48">Hooker and Ball 1878</xref>; <xref ref-type="bibr" rid="B106">Stafleu and Cowan 1976–1988</xref>). <xref ref-type="bibr" rid="B78">Murbeck (1925)</xref> indicated that the original material is stored at Herbs K and B. During our research, we have traced five specimens kept at Herb. K and bearing K barcodes as follows: K000410853, K000410855, K000410856, K000410857, K000410858. However, no relevant specimens could be traced at Herb. B, so we have some reasons to think that this material was destroyed during the bombing raid at Berlin in 1943 (Hiepko, 1987). In all the specimens found the collecting localities on labels match those mentioned in the protologue and material morphologically agrees with the original description. Since no holotype was indicated, they are all syntypes according to Art. 9.6 of the ICN (<xref ref-type="bibr" rid="B108">Turland et al. 2018</xref>). Hence, among all the original material kept at Herb. K, the specimen bearing the K barcode K000410855 is selected here as the lectotype.</p></tp:treatment-sec><ref-list><ref id="B6"><mixed-citation xmlns:xlink="http://www.w3.org/1999/xlink" xlink:type="simple"><person-group><name name-style="western"><surname>Ball</surname><given-names>J</given-names></name></person-group> (<year>1875</year>) Description of some new species, subspecies, and varieties of plants collected in Morocco by J. D. Hooker, G. Maw, and J. Ball. Le Journal de Botanique 13: 172.</mixed-citation></ref><ref id="B48"><mixed-citation xmlns:xlink="http://www.w3.org/1999/xlink" xlink:type="simple"><person-group><name name-style="western"><surname>Hooker</surname><given-names>JD</given-names></name><name name-style="western"><surname>Ball</surname><given-names>J</given-names></name></person-group> (<year>1878</year>) Journal of a Tour in Morocco and the Great Atlas. Macmillan and Company. London, 499. <ext-link xlink:type="simple" ext-link-type="doi" xlink:href="10.5962/bhl.title.50865">https://doi.org/10.5962/bhl.title.50865</ext-link></mixed-citation></ref><ref id="B106"><mixed-citation xmlns:xlink="http://www.w3.org/1999/xlink" xlink:type="simple"><person-group><name name-style="western"><surname>Stafleu</surname><given-names>FA</given-names></name><name name-style="western"><surname>Cowan</surname><given-names>RS</given-names></name></person-group> (<year>1976–1988</year>) Taxonomic literature: A selective guide to botanical publications and collections with dates, commentaries and types, edition. 2 (Vol. 1–7). Bohn, Scheltema &amp; Holkema, Utrecht. <ext-link xlink:type="simple" ext-link-type="doi" xlink:href="10.5962/bhl.title.48631">https://doi.org/10.5962/bhl.title.48631</ext-link></mixed-citation></ref><ref id="B78"><mixed-citation xmlns:xlink="http://www.w3.org/1999/xlink" xlink:type="simple"><person-group><name name-style="western"><surname>Murbeck</surname><given-names>SS</given-names></name></person-group> (<year>1925</year>) <article-title>Monographie der Gattung <italic><tp:taxon-name><tp:taxon-name-part taxon-name-part-type="genus">Celsia</tp:taxon-name-part></tp:taxon-name></italic>.</article-title><source>Acta Universitatis Lundensis</source><volume>22</volume>: <fpage>1</fpage>–<lpage>237</lpage>.</mixed-citation></ref><ref id="B108"><mixed-citation xmlns:xlink="http://www.w3.org/1999/xlink" xlink:type="simple"><person-group><name name-style="western"><surname>Turland</surname><given-names>NJ</given-names></name><name name-style="western"><surname>Wiersema</surname><given-names>JH</given-names></name><name name-style="western"><surname>Barrie</surname><given-names>FR</given-names></name><name name-style="western"><surname>Greuter</surname><given-names>W</given-names></name><name name-style="western"><surname>Hawksworth</surname><given-names>DL</given-names></name><name name-style="western"><surname>Herendeen</surname><given-names>PS</given-names></name><name name-style="western"><surname>Knapp</surname><given-names>S</given-names></name><name name-style="western"><surname>Kusber</surname><given-names>WH</given-names></name><name name-style="western"><surname>Li</surname><given-names>DZ</given-names></name><name name-style="western"><surname>Marhold</surname><given-names>K</given-names></name><name name-style="western"><surname>May</surname><given-names>TW</given-names></name><name name-style="western"><surname>McNeill</surname><given-names>J</given-names></name><name name-style="western"><surname>Monro</surname><given-names>AM</given-names></name><name name-style="western"><surname>Prado</surname><given-names>J</given-names></name><name name-style="western"><surname>Price</surname><given-names>MJ</given-names></name><name name-style="western"><surname>Smith</surname><given-names>GF [Eds]</given-names></name></person-group> (<year>2018</year>) International Code of Nomenclature for algae, fungi, and plants (Shenzhen Code) adopted by the Nineteenth International Botanical Congress Shenzhen, China, July 2017. Regnum Vegetabile 159. Koeltz Botanical Books, Glashütten. <ext-link xlink:type="simple" ext-link-type="doi" xlink:href="10.12705/Code.2018">https://doi.org/10.12705/Code.2018</ext-link></mixed-citation></ref></ref-list></tp:taxon-treatment>
