# Supplementary material for: ﻿Nomenclature and typification in Verbascum (Scrophulariaceae) from North Africa
Source: PhytoKeys. 2023 Apr 27;225:115–52. doi: 10.3897/phytokeys.225.99356 (PMC10209509; doi:10.3897/phytokeys.225.99356)
Supplement: XML Treatment for Verbascum masguindalii [file phytokeys.225.99356-treatment24.xml]

<!DOCTYPE tp:taxon-treatment
  PUBLIC "-//TaxonX//DTD Taxonomic Treatment Publishing DTD v0 20100105//EN" "tax-treatment-NSO.dtd">
<tp:taxon-treatment xmlns:tp="http://www.plazi.org/taxpub"><tp:treatment-meta><kwd-group><label>Taxon classification</label><kwd>
              <named-content content-type="kingdom">Plantae</named-content>
            </kwd><kwd>
              <named-content content-type="order">Lamiales</named-content>
            </kwd><kwd>
              <named-content content-type="family">Scrophulariaceae</named-content>
            </kwd></kwd-group><mixed-citation publication-type="journal"><person-group><name><surname>Khamar</surname><given-names>Hamid</given-names></name><name><surname>Oualidi</surname><given-names>Jalal El</given-names></name><name><surname>Touhami</surname><given-names>Amina Ouazzani</given-names></name><name><surname>Civeyrel</surname><given-names>Laure</given-names></name></person-group><article-title>﻿Nomenclature and typification in <italic><tp:taxon-name><tp:taxon-name-part taxon-name-part-type="genus" reg="Verbascum">Verbascum</tp:taxon-name-part></tp:taxon-name></italic> (<tp:taxon-name><tp:taxon-name-part taxon-name-part-type="family">Scrophulariaceae</tp:taxon-name-part></tp:taxon-name>) from North Africa</article-title><source>PhytoKeys</source><day>27</day><month>04</month><year>2023</year><volume>225</volume><fpage>115</fpage><lpage>152</lpage><pub-id pub-id-type="doi">10.3897/phytokeys.225.99356</pub-id></mixed-citation></tp:treatment-meta><tp:nomenclature><label>﻿</label><tp:taxon-name>
            <object-id xmlns:xlink="http://www.w3.org/1999/xlink" content-type="arpha" xlink:type="simple">7F709408-1E91-5180-A725-45414AF5866C</object-id>
            <tp:taxon-name-part taxon-name-part-type="genus" reg="Verbascum">Verbascum</tp:taxon-name-part>
            <tp:taxon-name-part taxon-name-part-type="species" reg="masguindalii">masguindalii</tp:taxon-name-part>
          </tp:taxon-name><tp:taxon-authority>(Pau) Benedí &amp; J.M.Monts., in Collect. Bot. (Barcelona) 16: 108. 1985.</tp:taxon-authority><tp:nomenclature-citation-list><tp:nomenclature-citation><tp:taxon-name>
                <tp:taxon-name-part taxon-name-part-type="genus" reg="Celsia"/>
                <tp:taxon-name-part taxon-name-part-type="species" reg="ramosissima"/>
              </tp:taxon-name><comment>= <tp:taxon-name><tp:taxon-name-part taxon-name-part-type="genus" reg="Celsia">Celsia</tp:taxon-name-part><tp:taxon-name-part taxon-name-part-type="species" reg="ramosissima">ramosissima</tp:taxon-name-part></tp:taxon-name> Benth. in DC., Prodr. 10: 244. 1846. Type: [Morocco]. In Mauritania in silva Mamorae, <italic>Durand, s.n.</italic> (Lectotype, designated by <xref ref-type="bibr" rid="B16">Benedí and Montserrat 1985</xref>, pg.108: MPU [MAF4378]!). </comment></tp:nomenclature-citation><tp:nomenclature-citation><tp:taxon-name>
                <tp:taxon-name-part taxon-name-part-type="genus" reg="Verbascum"/>
                <tp:taxon-name-part taxon-name-part-type="species" reg="ramosissimum"/>
              </tp:taxon-name><comment>= <tp:taxon-name><tp:taxon-name-part taxon-name-part-type="genus" reg="Verbascum">Verbascum</tp:taxon-name-part><tp:taxon-name-part taxon-name-part-type="species" reg="ramosissimum">ramosissimum</tp:taxon-name-part></tp:taxon-name> Kuntze, Revisio Generum Plantarum 2: 469. 1891. non <tp:taxon-name><tp:taxon-name-part taxon-name-part-type="genus" reg="Verbascum">Verbascum</tp:taxon-name-part><tp:taxon-name-part taxon-name-part-type="species" reg="ramosissimum">ramosissimum</tp:taxon-name-part></tp:taxon-name> Poir. in Lamarck &amp; Poiret, Encycl. suppl. III: 718, 1813. nec <tp:taxon-name><tp:taxon-name-part taxon-name-part-type="genus" reg="Verbascum">V.</tp:taxon-name-part><tp:taxon-name-part taxon-name-part-type="species" reg="ramosissimum">ramosissimum</tp:taxon-name-part></tp:taxon-name> DC. in Lam. &amp; DC., Fl. Fr., VI: 416, 1815. </comment></tp:nomenclature-citation><tp:nomenclature-citation><tp:taxon-name>
                <tp:taxon-name-part taxon-name-part-type="genus" reg="Celsia"/>
                <tp:taxon-name-part taxon-name-part-type="species" reg="masguindalii"/>
              </tp:taxon-name><comment>≡ <tp:taxon-name><tp:taxon-name-part taxon-name-part-type="genus" reg="Celsia">Celsia</tp:taxon-name-part><tp:taxon-name-part taxon-name-part-type="species" reg="masguindalii">masguindalii</tp:taxon-name-part></tp:taxon-name> Pau, Monde des Plantes 66: 1. 1929. </comment></tp:nomenclature-citation><tp:nomenclature-citation><tp:taxon-name>
                <tp:taxon-name-part taxon-name-part-type="genus" reg="Verbascum"/>
                <tp:taxon-name-part taxon-name-part-type="species" reg="hamidoui"/>
              </tp:taxon-name><comment>= <tp:taxon-name><tp:taxon-name-part taxon-name-part-type="genus" reg="Verbascum">Verbascum</tp:taxon-name-part><tp:taxon-name-part taxon-name-part-type="species" reg="hamidoui">hamidoui</tp:taxon-name-part></tp:taxon-name> Rankou, in Phytotaxa 78(1): 68. 2013. </comment></tp:nomenclature-citation></tp:nomenclature-citation-list></tp:nomenclature><tp:treatment-sec sec-type="material" id="SECID0EUJDI"><title>Type.</title><p>[Morocco]. Rio Martin, June 1929, <italic>Mas Guindal s.n</italic>. (Lectotype, designated by <xref ref-type="bibr" rid="B16">Benedí and Montserrat 1985</xref>, pg. 108: MP [MA108916]!). Image of the lectotype is available at: <ext-link xmlns:xlink="http://www.w3.org/1999/xlink" xlink:type="simple" ext-link-type="uri" xlink:href="http://colecciones.rjb.csic.es/#cardAdv.php?CatalogNumber=MA-01-00108916">http://colecciones.rjb.csic.es/#cardAdv.php?CatalogNumber=MA-01-00108916</ext-link>).</p></tp:treatment-sec><tp:treatment-sec sec-type="notes" id="SECID0EFKDI"><title>Notes.</title><p>The name of this species was first published by <xref ref-type="bibr" rid="B70">Mas Guindal (1928</xref>: 102), but without a description. A year later, <xref ref-type="bibr" rid="B90">Pau (1929)</xref> gave the description of <italic><tp:taxon-name><tp:taxon-name-part taxon-name-part-type="genus" reg="Celsia">Celsia</tp:taxon-name-part><tp:taxon-name-part taxon-name-part-type="species" reg="masguindalii">masguindalii</tp:taxon-name-part></tp:taxon-name></italic> Pau based on the specimens collected by Mas Guindal in Río Martín near Tetuán. In their ‘Taxonomic and nomenclatural notes on some species of the genus <italic><tp:taxon-name><tp:taxon-name-part taxon-name-part-type="genus" reg="Verbascum">Verbascum</tp:taxon-name-part></tp:taxon-name></italic> L. (incl. <italic><tp:taxon-name><tp:taxon-name-part taxon-name-part-type="genus" reg="Celsia">Celsia</tp:taxon-name-part></tp:taxon-name></italic> L.)’, <xref ref-type="bibr" rid="B16">Benedí and Montserrat (1985)</xref> have wrongly cited the lectotype number (MA108989) for <italic><tp:taxon-name><tp:taxon-name-part taxon-name-part-type="genus" reg="Verbascum">Verbascum</tp:taxon-name-part><tp:taxon-name-part taxon-name-part-type="species" reg="masguindalii">masguindalii</tp:taxon-name-part></tp:taxon-name></italic> (Pau) Benedí &amp; J.M.Monts. instead of the number MA108916 as shown by <xref ref-type="bibr" rid="B84">Nualart (2017)</xref>. Besides, <xref ref-type="bibr" rid="B86">Nualart et al. (2021)</xref> have traced two other eligible sheets (BC89918, BC141503) in Herb. BC. Those two specimens were also collected by Mas Guindal in Río Martín, but without a collection date on the labels. According to Gonzâlez-Bueno and Gomis (2007) and <xref ref-type="bibr" rid="B84">Nualart (2017)</xref>, Mas Guindal during his visit in Tetouan (Morocco) between 1926 and 1931, has collected many times at this site (Río Martín).</p></tp:treatment-sec><ref-list><ref id="B16"><mixed-citation xmlns:xlink="http://www.w3.org/1999/xlink" xlink:type="simple"><person-group><name name-style="western"><surname>Benedí</surname><given-names>C</given-names></name><name name-style="western"><surname>Montserrat</surname><given-names>JM</given-names></name></person-group> (<year>1985</year>) <article-title>Taxonomic and nomenclatural notes on the genus <italic><tp:taxon-name><tp:taxon-name-part taxon-name-part-type="genus">Verbascum</tp:taxon-name-part></tp:taxon-name></italic> L. (<italic><tp:taxon-name><tp:taxon-name-part taxon-name-part-type="genus">Celsia</tp:taxon-name-part></tp:taxon-name></italic> L.) in the Iberian Peninsula and the Balearic Islands.</article-title><source>Collectanea Botanica</source><volume>16</volume>(<issue>1</issue>): <fpage>101</fpage>–<lpage>112</lpage>.</mixed-citation></ref><ref id="B70"><mixed-citation xmlns:xlink="http://www.w3.org/1999/xlink" xlink:type="simple"><person-group><name name-style="western"><surname>Mas Guindal</surname><given-names>J</given-names></name></person-group> (<year>1928</year>) <article-title>Materiales para la Flora de Marruecos. I Plantas de Yebala.</article-title><source>Cavanillesia</source><volume>1</volume>: <fpage>98</fpage>–<lpage>102</lpage>.</mixed-citation></ref><ref id="B90"><mixed-citation xmlns:xlink="http://www.w3.org/1999/xlink" xlink:type="simple"><person-group><name name-style="western"><surname>Pau</surname><given-names>C</given-names></name></person-group> (<year>1929</year>) <article-title>Quelques plantes intéressantes du Maroc.</article-title><source>Monde des Plantes</source><volume>30</volume>(<issue>181</issue>): <fpage>1</fpage>.</mixed-citation></ref><ref id="B84"><mixed-citation xmlns:xlink="http://www.w3.org/1999/xlink" xlink:type="simple"><person-group><name name-style="western"><surname>Nualart</surname><given-names>N</given-names></name></person-group> (<year>2017</year>) Els herbaris, fonts per al coneixement de la flora. Aplicacions en conservaciô i taxonomia. PhD Thesis, University of Barcelona, Spain. <ext-link xlink:type="simple" ext-link-type="uri" xlink:href="http://hdl.handle.net/2445/117964">http://hdl.handle.net/2445/117964</ext-link></mixed-citation></ref><ref id="B86"><mixed-citation xmlns:xlink="http://www.w3.org/1999/xlink" xlink:type="simple"><person-group><name name-style="western"><surname>Nualart</surname><given-names>N</given-names></name><name name-style="western"><surname>Soriano Prieto</surname><given-names>DP</given-names></name><name name-style="western"><surname>Ibâñez</surname><given-names>N</given-names></name></person-group> (<year>2021</year>) <article-title>Catalogue and typification of the Moroccan taxa published by Carlos Pau.</article-title><source>Phytotaxa</source><volume>519</volume>(<issue>1</issue>): <fpage>001</fpage>–<lpage>094</lpage>. <ext-link xlink:type="simple" ext-link-type="doi" xlink:href="10.11646/phytotaxa.519.1.1">https://doi.org/10.11646/phytotaxa.519.1.1</ext-link></mixed-citation></ref></ref-list></tp:taxon-treatment>
