# Supplementary material for: ﻿Nomenclature and typification in Verbascum (Scrophulariaceae) from North Africa
Source: PhytoKeys. 2023 Apr 27;225:115–52. doi: 10.3897/phytokeys.225.99356 (PMC10209509; doi:10.3897/phytokeys.225.99356)
Supplement: XML Treatment for Verbascum rotundifolium subsp. rotundifolium [file phytokeys.225.99356-treatment29.xml]

<!DOCTYPE tp:taxon-treatment
  PUBLIC "-//TaxonX//DTD Taxonomic Treatment Publishing DTD v0 20100105//EN" "tax-treatment-NSO.dtd">
<tp:taxon-treatment xmlns:tp="http://www.plazi.org/taxpub"><tp:treatment-meta><kwd-group><label>Taxon classification</label><kwd>
              <named-content content-type="kingdom">Plantae</named-content>
            </kwd><kwd>
              <named-content content-type="order">Lamiales</named-content>
            </kwd><kwd>
              <named-content content-type="family">Scrophulariaceae</named-content>
            </kwd></kwd-group><mixed-citation publication-type="journal"><person-group><name><surname>Khamar</surname><given-names>Hamid</given-names></name><name><surname>Oualidi</surname><given-names>Jalal El</given-names></name><name><surname>Touhami</surname><given-names>Amina Ouazzani</given-names></name><name><surname>Civeyrel</surname><given-names>Laure</given-names></name></person-group><article-title>﻿Nomenclature and typification in <italic><tp:taxon-name><tp:taxon-name-part taxon-name-part-type="genus" reg="Verbascum">Verbascum</tp:taxon-name-part></tp:taxon-name></italic> (<tp:taxon-name><tp:taxon-name-part taxon-name-part-type="family">Scrophulariaceae</tp:taxon-name-part></tp:taxon-name>) from North Africa</article-title><source>PhytoKeys</source><day>27</day><month>04</month><year>2023</year><volume>225</volume><fpage>115</fpage><lpage>152</lpage><pub-id pub-id-type="doi">10.3897/phytokeys.225.99356</pub-id></mixed-citation></tp:treatment-meta><tp:nomenclature><label>﻿</label><tp:taxon-name>
            <object-id xmlns:xlink="http://www.w3.org/1999/xlink" content-type="arpha" xlink:type="simple">6B140D66-3975-5BAB-AA90-D02CAD961D41</object-id>
            <tp:taxon-name-part taxon-name-part-type="genus" reg="Verbascum">Verbascum</tp:taxon-name-part>
            <tp:taxon-name-part taxon-name-part-type="species" reg="rotundifolium">rotundifolium</tp:taxon-name-part>
            <tp:taxon-name-part taxon-name-part-type="infraspecific-rank">subsp.</tp:taxon-name-part>
            <tp:taxon-name-part taxon-name-part-type="subspecies" reg="rotundifolium">rotundifolium</tp:taxon-name-part>
          </tp:taxon-name><tp:taxon-authority>, in Lunds Univ. Arsskrift, 2n.f. 29 (2): 398. 1933.</tp:taxon-authority><tp:nomenclature-citation-list><tp:nomenclature-citation><tp:taxon-name>
                <tp:taxon-name-part taxon-name-part-type="genus" reg="Verbascum"/>
                <tp:taxon-name-part taxon-name-part-type="species" reg="numidicum"/>
              </tp:taxon-name><comment>= <tp:taxon-name><tp:taxon-name-part taxon-name-part-type="genus" reg="Verbascum">Verbascum</tp:taxon-name-part><tp:taxon-name-part taxon-name-part-type="species" reg="numidicum">numidicum</tp:taxon-name-part></tp:taxon-name> Pomel, in Nouv. Mat. Fl. Atlantique (1): 95. 1874. Type: [Algeria]. Rochers au sommet du Mécid à Constantine 23 Mai 1857, <italic>S. Choulette 369</italic> (Lectotype designated here: MPU [MPU004892]!, isolectotype JE [JE00013694]!). ≡ <tp:taxon-name><tp:taxon-name-part taxon-name-part-type="genus" reg="Verbascum">Verbascum</tp:taxon-name-part><tp:taxon-name-part taxon-name-part-type="species" reg="rotundifolium">rotundifolium</tp:taxon-name-part><tp:taxon-name-part taxon-name-part-type="infraspecific-rank">var.</tp:taxon-name-part><tp:taxon-name-part taxon-name-part-type="variety" reg="numidicum">numidicum</tp:taxon-name-part></tp:taxon-name> (Pomel) Murb., in Bull. Soc. Hist. Nat. Afrique N. 18: 83. 1927. [image of lectotype available at <ext-link xmlns:xlink="http://www.w3.org/1999/xlink" xlink:type="simple" ext-link-type="uri" xlink:href="https://herbier.umontpellier.fr/zoomify/zoomify.php?fichier=MPU004892">https://herbier.umontpellier.fr/zoomify/zoomify.php?fichier=MPU004892</ext-link>] <bold>(2)</bold></comment></tp:nomenclature-citation><tp:nomenclature-citation><tp:taxon-name>
                <tp:taxon-name-part taxon-name-part-type="genus" reg="Verbascum"/>
                <tp:taxon-name-part taxon-name-part-type="species" reg="kabylianum"/>
              </tp:taxon-name><comment>= <tp:taxon-name><tp:taxon-name-part taxon-name-part-type="genus" reg="Verbascum">Verbascum</tp:taxon-name-part><tp:taxon-name-part taxon-name-part-type="species" reg="kabylianum">kabylianum</tp:taxon-name-part></tp:taxon-name> Debeaux, in Rev. Bot. Bull. Mens. Soc. Franç. de Botan. 8: 265. 1890. Locality citation in the protologue of Type: [Algeria]. In sylyaticis montium kabylie surper. Prope fort-national, ad viam Taourirt-Amokran, 950 m, 6 Junio 1859, <italic>O. Debeaux s.n.</italic>: [n. v.] ≡ <tp:taxon-name><tp:taxon-name-part taxon-name-part-type="genus" reg="Verbascum">Verbascum</tp:taxon-name-part><tp:taxon-name-part taxon-name-part-type="species" reg="rotundifolium">rotundifolium</tp:taxon-name-part><tp:taxon-name-part taxon-name-part-type="infraspecific-rank">var.</tp:taxon-name-part><tp:taxon-name-part taxon-name-part-type="variety" reg="kabylianum">kabylianum</tp:taxon-name-part></tp:taxon-name> (Debeaux) Murb. in Bull. Soc. Hist. Nat. Afrique N. 18: 83. 1927. </comment></tp:nomenclature-citation><tp:nomenclature-citation><tp:taxon-name>
                <tp:taxon-name-part taxon-name-part-type="genus" reg="Verbascum"/>
                <tp:taxon-name-part taxon-name-part-type="species" reg="rotundifolium"/>
              </tp:taxon-name><comment>= <tp:taxon-name><tp:taxon-name-part taxon-name-part-type="genus" reg="Verbascum">Verbascum</tp:taxon-name-part><tp:taxon-name-part taxon-name-part-type="species" reg="rotundifolium">rotundifolium</tp:taxon-name-part><tp:taxon-name-part taxon-name-part-type="infraspecific-rank">var.</tp:taxon-name-part><tp:taxon-name-part taxon-name-part-type="variety" reg="castellorum">castellorum</tp:taxon-name-part></tp:taxon-name> Maire, in Bull. Soc. Hist. Nat. Afrique N. 29:, 438. 1938. Type: [Morocco]. In rupestribus calcareis Atlantis Medii infra Ksiba, 900 m, 22 Juinio 1936, <italic>R. Maire, s.n.</italic> (Lectotype designated here: P [P00083085]!; isolectotype: MPU [MPU004005, MPU004006]!, P [P01167373]!). [image of lectotype available at <ext-link xmlns:xlink="http://www.w3.org/1999/xlink" xlink:type="simple" ext-link-type="uri" xlink:href="https://plants.jstor.org/stable/viewer/10.5555/al.ap.specimen.mpu004006">https://plants.jstor.org/stable/viewer/10.5555/al.ap.specimen.mpu004006]</ext-link><bold>(3)</bold></comment></tp:nomenclature-citation></tp:nomenclature-citation-list></tp:nomenclature><tp:treatment-sec sec-type="notes" id="SECID0EU6DI"><title>Notes.</title><p>This taxon was established by <xref ref-type="bibr" rid="B80">Murbeck (1933)</xref> under the recombination <italic><tp:taxon-name><tp:taxon-name-part taxon-name-part-type="genus" reg="Verbascum">V.</tp:taxon-name-part><tp:taxon-name-part taxon-name-part-type="species" reg="rotundifolium">rotundifolium</tp:taxon-name-part></tp:taxon-name></italic> subsp. eu-<italic><tp:taxon-name><tp:taxon-name-part taxon-name-part-type="genus" reg="Verbascum"/><tp:taxon-name-part taxon-name-part-type="species" reg="rotundifolium">rotundifolium</tp:taxon-name-part></tp:taxon-name></italic>. According to <xref ref-type="bibr" rid="B35">Ferguson (1972)</xref> and <xref ref-type="bibr" rid="B15">Benedí (2009)</xref>, this subspecies is distributed in southern Italy, Sicily, Algeria, and Tunisia. However, for <xref ref-type="bibr" rid="B34">Fennane and Ibn Tattou (2005)</xref>, <xref ref-type="bibr" rid="B52">Ibn Tattou (2007)</xref>, and <xref ref-type="bibr" rid="B29">Dobignard and Chatelain (2013)</xref>, this taxon is spontaneous in Morocco. Under its current recombination, <tp:taxon-name><tp:taxon-name-part taxon-name-part-type="genus" reg="Verbascum">V.</tp:taxon-name-part><tp:taxon-name-part taxon-name-part-type="species" reg="rotundifolium">rotundifolium</tp:taxon-name-part><tp:taxon-name-part taxon-name-part-type="infraspecific-rank">subsp.</tp:taxon-name-part><tp:taxon-name-part taxon-name-part-type="subspecies" reg="rotundifolium">rotundifolium</tp:taxon-name-part></tp:taxon-name> it is accepted in the Partical flora of Morocco (<xref ref-type="bibr" rid="B34">Fennane and Ibn Tattou 2005</xref>, Ibn Tattou, 2007), in the index of synonyms for the flora of North Africa (Dobignard &amp; Chatelain, 2013), and by the <abbrev xmlns:xlink="http://www.w3.org/1999/xlink" xlink:title="African Plant Database" id="ABBRID0E4BAK" xlink:type="simple">APD</abbrev> (<xref ref-type="bibr" rid="B1">African Plant Database 2022</xref>).</p><p><bold>(2)</bold><xref ref-type="bibr" rid="B91">Pomel (1874)</xref> described on <italic><tp:taxon-name><tp:taxon-name-part taxon-name-part-type="genus" reg="Verbascum">Verbascum</tp:taxon-name-part><tp:taxon-name-part taxon-name-part-type="species" reg="numidicum">numidicum</tp:taxon-name-part></tp:taxon-name></italic> based on the collections of Choulette exs. [exsiccata] 369, but did not provide collection date nor the name of the herbarium where the original material were housed. After a thorough search, two specimens were found, one at Herb. MPU (MPU004892) and the other at Herb. JE (JE00013694), both of which matched the data provided in the protologue. Thus, the sheet MPU004892 is chosen here as the lectotype of the name <italic><tp:taxon-name><tp:taxon-name-part taxon-name-part-type="genus" reg="Verbascum">V.</tp:taxon-name-part><tp:taxon-name-part taxon-name-part-type="species" reg="numidicum">numidicum</tp:taxon-name-part></tp:taxon-name></italic>, because it is better preserved and shows more diagnostic features described in the protologue.</p><p><bold>(3)</bold> The protologue of <tp:taxon-name><tp:taxon-name-part taxon-name-part-type="genus" reg="Verbascum">Verbascum</tp:taxon-name-part><tp:taxon-name-part taxon-name-part-type="species" reg="rotundifolium">rotundifolium</tp:taxon-name-part><tp:taxon-name-part taxon-name-part-type="infraspecific-rank">var.</tp:taxon-name-part><tp:taxon-name-part taxon-name-part-type="variety" reg="castellorum">castellorum</tp:taxon-name-part></tp:taxon-name> (<xref ref-type="bibr" rid="B67">Maire 1938</xref>) is composed of a Latin diagnosis, and the details of the collection locality on limestone rocks below Ksiba region at an altitude of about 900 m in the Middle Atlas, Morocco, but there is no mention of the name of the herbarium that houses the original material. Four herbarium sheets deposited in Herbs MPU (MPU004005, MPU004006) and P (P01167373, P00083085) were traced. These specimens can be considered as the original material according to the type details provided in the protologue. The specimen P00083085 persevered at Herb. P is better conserved and best represents the diagnostic features of the taxon given in the protologue; hence it is selected here as the lectotype for the name <tp:taxon-name><tp:taxon-name-part taxon-name-part-type="genus" reg="Verbascum">V.</tp:taxon-name-part><tp:taxon-name-part taxon-name-part-type="species" reg="rotundifolium">rotundifolium</tp:taxon-name-part><tp:taxon-name-part taxon-name-part-type="infraspecific-rank">var.</tp:taxon-name-part><tp:taxon-name-part taxon-name-part-type="variety" reg="castellorum">castellorum</tp:taxon-name-part></tp:taxon-name>.</p></tp:treatment-sec><ref-list><ref id="B80"><mixed-citation xmlns:xlink="http://www.w3.org/1999/xlink" xlink:type="simple"><person-group><name name-style="western"><surname>Murbeck</surname><given-names>SS</given-names></name></person-group> (<year>1933</year>) <article-title>Monographie der Gattung <italic><tp:taxon-name><tp:taxon-name-part taxon-name-part-type="genus">Verbascum</tp:taxon-name-part></tp:taxon-name></italic>.</article-title><source>Acta Universitatis Lundensis</source><volume>29</volume>: <fpage>1</fpage>–<lpage>630</lpage>.</mixed-citation></ref><ref id="B35"><mixed-citation xmlns:xlink="http://www.w3.org/1999/xlink" xlink:type="simple"><person-group><name name-style="western"><surname>Ferguson</surname><given-names>IK</given-names></name></person-group> (<year>1972</year>) <article-title><italic><tp:taxon-name><tp:taxon-name-part taxon-name-part-type="genus">Verbascum</tp:taxon-name-part></tp:taxon-name></italic> L.</article-title> In: <person-group><name name-style="western"><surname>Tutin</surname><given-names>TG</given-names></name><name name-style="western"><surname>Heywood</surname><given-names>VH</given-names></name><name name-style="western"><surname>Burges</surname><given-names>NA</given-names></name><name name-style="western"><surname>Moore</surname><given-names>DM</given-names></name><name name-style="western"><surname>Valentine</surname><given-names>DH</given-names></name><name name-style="western"><surname>Walters</surname><given-names>SM</given-names></name><name name-style="western"><surname>Webb</surname><given-names>DA</given-names></name></person-group> (<role>Eds</role>) <issue-title>Flora Europaea (Vol 3).</issue-title><source>Cambridge University Press</source>, <fpage>205</fpage>–<lpage>216</lpage>.</mixed-citation></ref><ref id="B15"><mixed-citation xmlns:xlink="http://www.w3.org/1999/xlink" xlink:type="simple"><person-group><name name-style="western"><surname>Benedí</surname><given-names>C</given-names></name></person-group> (<year>2009</year>) <article-title><italic><tp:taxon-name><tp:taxon-name-part taxon-name-part-type="genus">Verbascum</tp:taxon-name-part></tp:taxon-name></italic> L.</article-title> In: <person-group><name name-style="western"><surname>Benedí</surname><given-names>C</given-names></name><name name-style="western"><surname>Rico</surname><given-names>E</given-names></name><name name-style="western"><surname>Güemes</surname><given-names>J</given-names></name><name name-style="western"><surname>Herrero</surname><given-names>A</given-names></name></person-group> (<role>Eds</role>) <issue-title>Flora Iberica, vol.</issue-title><source>XIII. Real Jardín Botánico, Csic, Madrid</source>, <fpage>49</fpage>–<lpage>96</lpage>.</mixed-citation></ref><ref id="B34"><mixed-citation xmlns:xlink="http://www.w3.org/1999/xlink" xlink:type="simple"><person-group><name name-style="western"><surname>Fennane</surname><given-names>M</given-names></name><name name-style="western"><surname>Ibn Tattou</surname><given-names>M</given-names></name></person-group> (<year>2005</year>) <article-title>Flore vasculaire du Maroc inventaire et chorologie 1. Travaux de l’Institut Scientifique.</article-title><source>Série Botanique</source><volume>37</volume>: <fpage>1</fpage>–<lpage>405</lpage>.</mixed-citation></ref><ref id="B52"><mixed-citation xmlns:xlink="http://www.w3.org/1999/xlink" xlink:type="simple"><person-group><name name-style="western"><surname>Ibn Tattou</surname><given-names>M</given-names></name></person-group> (<year>2007</year>) <article-title><tp:taxon-name><tp:taxon-name-part taxon-name-part-type="family">Scrophulariaceae</tp:taxon-name-part></tp:taxon-name>.</article-title> In: <person-group><name name-style="western"><surname>Fennane</surname><given-names>M</given-names></name><name name-style="western"><surname>Ibn Tattou</surname><given-names>M</given-names></name><name name-style="western"><surname>Ouyahya</surname><given-names>A</given-names></name><name name-style="western"><surname>El Oualidi</surname><given-names>J</given-names></name></person-group> (<role>Eds</role>) <issue-title>Flore Pratique du Maroc (Vol. 2).</issue-title><source>Travaux de l’Institut Scientifique, Série Botanique</source><volume>38</volume>: <fpage>503</fpage>–<lpage>554</lpage>.</mixed-citation></ref><ref id="B29"><mixed-citation xmlns:xlink="http://www.w3.org/1999/xlink" xlink:type="simple"><person-group><name name-style="western"><surname>Dobignard</surname><given-names>A</given-names></name><name name-style="western"><surname>Chatelain</surname><given-names>C</given-names></name></person-group> (<year>2013</year>) <source>Index synonymique de la flore d’Afrique du Nord. <tp:taxon-name><tp:taxon-name-part taxon-name-part-type="class">Dicotyledoneae</tp:taxon-name-part></tp:taxon-name>: <tp:taxon-name><tp:taxon-name-part taxon-name-part-type="family">Oleaceae</tp:taxon-name-part></tp:taxon-name> – <tp:taxon-name><tp:taxon-name-part taxon-name-part-type="family">Zygophyllaceae</tp:taxon-name-part></tp:taxon-name>, (Vol. 5).</source><publisher-name>Conservatoire et Jardin Botaniques Ville de Genève – ECWP</publisher-name>, <publisher-loc>Genève</publisher-loc>, <size units="page">451 pp</size>.</mixed-citation></ref><ref id="B1"><mixed-citation xmlns:xlink="http://www.w3.org/1999/xlink" xlink:type="simple">African Plant Database (APD) (<year>2022</year>) African Plant Database (version 3.4.0). Conservatoire at Jardin Botaniques de la Ville de Genèva and South Africa National Biodiversity Institute, Pretoria. <ext-link xlink:type="simple" ext-link-type="uri" xlink:href="http://www.ville-ge.ch/musinfo/bd/cjb/africa/">http://www.ville-ge.ch/musinfo/bd/cjb/africa/</ext-link> [Accessed on 12.12.2022]</mixed-citation></ref><ref id="B91"><mixed-citation xmlns:xlink="http://www.w3.org/1999/xlink" xlink:type="simple"><person-group><name name-style="western"><surname>Pomel</surname><given-names>A</given-names></name></person-group> (<year>1874</year>) Nouveaux matériaux pour la flore atlantique. Imprimerie V. Aillaud et Cie, Alger, 95.</mixed-citation></ref><ref id="B67"><mixed-citation xmlns:xlink="http://www.w3.org/1999/xlink" xlink:type="simple"><person-group><name name-style="western"><surname>Maire</surname><given-names>R</given-names></name></person-group> (<year>1938</year>) <article-title>Contributions à l'étude de la Flore de l'Afrique du Nord.</article-title><source>Bulletin de la Société d'Histoire Naturelle de l'Afrique du Nord</source><volume>29</volume>(<issue>1</issue>): <fpage>438</fpage>.</mixed-citation></ref></ref-list></tp:taxon-treatment>
