# Supplementary material for: ﻿Nomenclature and typification in Verbascum (Scrophulariaceae) from North Africa
Source: PhytoKeys. 2023 Apr 27;225:115–52. doi: 10.3897/phytokeys.225.99356 (PMC10209509; doi:10.3897/phytokeys.225.99356)
Supplement: XML Treatment for Verbascum rotundifolium subsp. haenseleri [file phytokeys.225.99356-treatment30.xml]

<!DOCTYPE tp:taxon-treatment
  PUBLIC "-//TaxonX//DTD Taxonomic Treatment Publishing DTD v0 20100105//EN" "tax-treatment-NSO.dtd">
<tp:taxon-treatment xmlns:tp="http://www.plazi.org/taxpub"><tp:treatment-meta><kwd-group><label>Taxon classification</label><kwd>
              <named-content content-type="kingdom">Plantae</named-content>
            </kwd><kwd>
              <named-content content-type="order">Lamiales</named-content>
            </kwd><kwd>
              <named-content content-type="family">Scrophulariaceae</named-content>
            </kwd></kwd-group><mixed-citation publication-type="journal"><person-group><name><surname>Khamar</surname><given-names>Hamid</given-names></name><name><surname>Oualidi</surname><given-names>Jalal El</given-names></name><name><surname>Touhami</surname><given-names>Amina Ouazzani</given-names></name><name><surname>Civeyrel</surname><given-names>Laure</given-names></name></person-group><article-title>﻿Nomenclature and typification in <italic><tp:taxon-name><tp:taxon-name-part taxon-name-part-type="genus" reg="Verbascum">Verbascum</tp:taxon-name-part></tp:taxon-name></italic> (<tp:taxon-name><tp:taxon-name-part taxon-name-part-type="family">Scrophulariaceae</tp:taxon-name-part></tp:taxon-name>) from North Africa</article-title><source>PhytoKeys</source><day>27</day><month>04</month><year>2023</year><volume>225</volume><fpage>115</fpage><lpage>152</lpage><pub-id pub-id-type="doi">10.3897/phytokeys.225.99356</pub-id></mixed-citation></tp:treatment-meta><tp:nomenclature><label>﻿</label><tp:taxon-name>
            <object-id xmlns:xlink="http://www.w3.org/1999/xlink" content-type="arpha" xlink:type="simple">BA3A6360-F4B9-50A8-8170-6E833F35AB70</object-id>
            <tp:taxon-name-part taxon-name-part-type="genus" reg="Verbascum">Verbascum</tp:taxon-name-part>
            <tp:taxon-name-part taxon-name-part-type="species" reg="rotundifolium">rotundifolium</tp:taxon-name-part>
            <tp:taxon-name-part taxon-name-part-type="infraspecific-rank">subsp.</tp:taxon-name-part>
            <tp:taxon-name-part taxon-name-part-type="subspecies" reg="haenseleri">haenseleri</tp:taxon-name-part>
          </tp:taxon-name><tp:taxon-authority>(Boiss.) Murb., Bull. Soc. Hist. Nat. Afrique N. 18: 83. 1927.</tp:taxon-authority><tp:nomenclature-citation-list><tp:nomenclature-citation><tp:taxon-name>
                <tp:taxon-name-part taxon-name-part-type="genus" reg="Verbascum"/>
                <tp:taxon-name-part taxon-name-part-type="species" reg="haenseleri"/>
              </tp:taxon-name><comment>≡ <tp:taxon-name><tp:taxon-name-part taxon-name-part-type="genus" reg="Verbascum">Verbascum</tp:taxon-name-part><tp:taxon-name-part taxon-name-part-type="species" reg="haenseleri">haenseleri</tp:taxon-name-part></tp:taxon-name> Boiss., in Voy. Bot. Espagne 2: 442. 1841. Type: [Spain]. Sierra d’Estepona, 1837, [<italic>Boissier</italic>] <italic>s.n.</italic> (lectotype, designated by <xref ref-type="bibr" rid="B22">Burdet et al. 1990</xref>, pg. 624: G [G00025472]!). [Spain]. San Anton [<italic>Boissier</italic>] <italic>s.n.</italic> (residual syntype: G [G00025473]!). <bold>(1)</bold></comment></tp:nomenclature-citation><tp:nomenclature-citation><tp:taxon-name>
                <tp:taxon-name-part taxon-name-part-type="genus" reg="Verbascum"/>
                <tp:taxon-name-part taxon-name-part-type="species" reg="aurantiacum"/>
              </tp:taxon-name><comment>= <tp:taxon-name><tp:taxon-name-part taxon-name-part-type="genus" reg="Verbascum">Verbascum</tp:taxon-name-part><tp:taxon-name-part taxon-name-part-type="species" reg="aurantiacum">aurantiacum</tp:taxon-name-part></tp:taxon-name> Coincy, in J. Bot. (Morot) 9: 332. 1895. Type: [Spain]. Espagne, Baza, 6 June 1895, <italic>A. Coincy s.n.</italic> (Lectotype designated here: P [P03808542]!). [image of lectotype available at <ext-link xmlns:xlink="http://www.w3.org/1999/xlink" xlink:type="simple" ext-link-type="uri" xlink:href="http://coldb.mnhn.fr/catalognumber/mnhn/p/p03808542">http://coldb.mnhn.fr/catalognumber/mnhn/p/p03808542</ext-link>] <bold>(2)</bold></comment></tp:nomenclature-citation><tp:nomenclature-citation><tp:taxon-name>
                <tp:taxon-name-part taxon-name-part-type="genus" reg="Verbascum"/>
                <tp:taxon-name-part taxon-name-part-type="species" reg="latesulcatifolium"/>
              </tp:taxon-name><comment>= <tp:taxon-name><tp:taxon-name-part taxon-name-part-type="genus" reg="Verbascum">Verbascum</tp:taxon-name-part><tp:taxon-name-part taxon-name-part-type="species" reg="latesulcatifolium">latesulcatifolium</tp:taxon-name-part></tp:taxon-name> Sennen &amp; Mauricio, in Cat. Fl. Rif Orient.: 84. 1933, nom. nud. </comment></tp:nomenclature-citation><tp:nomenclature-citation><tp:taxon-name>
                <tp:taxon-name-part taxon-name-part-type="genus" reg="Verbascum"/>
                <tp:taxon-name-part taxon-name-part-type="species" reg="rotundifolium"/>
                <tp:taxon-name-part taxon-name-part-type="subspecies" reg="castellanum"/>
              </tp:taxon-name><comment>= <tp:taxon-name><tp:taxon-name-part taxon-name-part-type="genus" reg="Verbascum">Verbascum</tp:taxon-name-part><tp:taxon-name-part taxon-name-part-type="species" reg="rotundifolium">rotundifolium</tp:taxon-name-part><tp:taxon-name-part taxon-name-part-type="infraspecific-rank">subsp.</tp:taxon-name-part><tp:taxon-name-part taxon-name-part-type="subspecies" reg="castellanum">castellanum</tp:taxon-name-part></tp:taxon-name> Murb., in Lunds Univ. Arsskrift, 2n.f. 29 (2): 402. 1933. Type: [Spain]. Ávila; Navalmoral, cerros audossus, 2 June 1863, <italic>E. Bourgeau, s.n.</italic> (Lectotype designated here: MA [MA108794]!), [Spain]. San Agustín de los Reyes, June 1912, <italic>C. Vicioso s.n</italic>. (residual syntype: MA [MA108789]!), [Spain]. Escorial, 15 Juin 1852, <italic>J. Lange, s.n.</italic> (residual syntype: MA [MA108791]!), [Spain]. Prov. Albacete, in pascuis prope Alcaraz, sol. calcareo, 700–800 m, 21 June 1891, <italic>P. Porta</italic> and <italic>G. Rigo, 337</italic> (residual syntype: JE [JE00007506]!). [image of lectotype available at <ext-link xmlns:xlink="http://www.w3.org/1999/xlink" xlink:type="simple" ext-link-type="uri" xlink:href="https://plants.jstor.org/stable/viewer/10.5555/al.ap.specimen.ma108794">https://plants.jstor.org/stable/viewer/10.5555/al.ap.specimen.ma108794]</ext-link><bold>(3)</bold></comment></tp:nomenclature-citation></tp:nomenclature-citation-list></tp:nomenclature><tp:treatment-sec sec-type="notes" id="SECID0EIKAK"><title>Notes.</title><p><bold>(1)</bold> When, <xref ref-type="bibr" rid="B22">Burdet et al. (1990)</xref> selected the lectotype of the name <italic><tp:taxon-name><tp:taxon-name-part taxon-name-part-type="genus" reg="Verbascum">Verbascum</tp:taxon-name-part><tp:taxon-name-part taxon-name-part-type="species" reg="haenseleri">haenseleri</tp:taxon-name-part></tp:taxon-name></italic>, they selected the sheet G00025472 as lectotype and sheet G00025473 as a syntype. An image of the lectotype is available at: <ext-link xmlns:xlink="http://www.w3.org/1999/xlink" xlink:type="simple" ext-link-type="uri" xlink:href="https://www.ville-ge.ch/musinfo/bd/cjb/chg/result.php?type_search=advanced%26lang=en%26typecollection=%26family=%26genus=%26species=%26infraspecificname=%26collector=%26nocoll_operateur=%3D%26debut_nocoll=%26fin_nocoll=%26date_operateur=%3D%26debut_recolte=%26fin_recolte=%26country=%26locality=%26barcode=G00025472">https://www.ville-ge.ch/musinfo/bd/cjb/chg/result.php?type_search=advanced&amp;lang=en&amp;typecollection=&amp;family=&amp;genus=&amp;species=&amp;infraspecificname=&amp;collector=&amp;nocoll_operateur=%3D&amp;debut_nocoll=&amp;fin_nocoll=&amp;date_operateur=%3D&amp;debut_recolte=&amp;fin_recolte=&amp;country=&amp;locality=&amp;barcode=G00025472</ext-link>.</p><p><bold>(2)</bold><xref ref-type="bibr" rid="B25">Coincy (1895)</xref> in the protologue of <italic><tp:taxon-name><tp:taxon-name-part taxon-name-part-type="genus" reg="Verbascum">Verbascum</tp:taxon-name-part><tp:taxon-name-part taxon-name-part-type="species" reg="aurantiacum">aurantiacum</tp:taxon-name-part></tp:taxon-name></italic> mentioned the collection locality as “Les pentes de la Sierra de Aquila près Baza (prov. de Grenade) le 8 juin 1895, à une hauteur que j’évalue à 1,200 m. environ [The slopes of the Sierra de Aquila near Baza, in the province of Granada, on June 8, 1895, at an altitude that I estimate roughly 1200 m]”. However, no specific herbarium specimen was identified as a holotype, nor was where the original material was housed indicated. According to <xref ref-type="bibr" rid="B106">Stafleu and Cowan (1976–1988)</xref>, the plants collected by Coincy are preserved at Herb. P, and further material can be found at Herbs B and LY. After conducting exhaustive research in the three different Herbrs (P, B and LY), we located one sheet at Herb. P (P03808542) that is a perfect match with the protologue. Hence, we designate this specimen (P03808542) as the lectotype for the name <italic><tp:taxon-name><tp:taxon-name-part taxon-name-part-type="genus" reg="Verbascum">Verbascum</tp:taxon-name-part><tp:taxon-name-part taxon-name-part-type="species" reg="aurantiacum">aurantiacum</tp:taxon-name-part></tp:taxon-name></italic>.</p><p><bold>(3)</bold> When he described <tp:taxon-name><tp:taxon-name-part taxon-name-part-type="genus" reg="Verbascum">Verbascum</tp:taxon-name-part><tp:taxon-name-part taxon-name-part-type="species" reg="rotundifolium">rotundifolium</tp:taxon-name-part><tp:taxon-name-part taxon-name-part-type="infraspecific-rank">subsp.</tp:taxon-name-part><tp:taxon-name-part taxon-name-part-type="subspecies" reg="castellanum">castellanum</tp:taxon-name-part></tp:taxon-name>, <xref ref-type="bibr" rid="B80">Murbeck (1933)</xref> included in the protologue 14 gatherings that were collected in Spain by diverse botanists, but he did not indicate any herbarium specimen as a holotype. Only four specimens related to the gatherings mentioned in the protologue have been traced. Three of these specimens were found at Herb. MA (MA108791, MA108794, MA108789), and the other specimen was found at Herb. JE (MA108792). (JE00007506). The specimen MA108794 preserved Herb. MA is here designated as lectotype for the name <tp:taxon-name><tp:taxon-name-part taxon-name-part-type="genus" reg="Verbascum">V.</tp:taxon-name-part><tp:taxon-name-part taxon-name-part-type="species" reg="rotundifolium">rotundifolium</tp:taxon-name-part><tp:taxon-name-part taxon-name-part-type="infraspecific-rank">subsp.</tp:taxon-name-part><tp:taxon-name-part taxon-name-part-type="subspecies" reg="castellanum">castellanum</tp:taxon-name-part></tp:taxon-name> because it is complete and matches the information in the protologue.</p></tp:treatment-sec><ref-list><ref id="B22"><mixed-citation xmlns:xlink="http://www.w3.org/1999/xlink" xlink:type="simple"><person-group><name name-style="western"><surname>Burdet</surname><given-names>HM</given-names></name><name name-style="western"><surname>Charpin</surname><given-names>A</given-names></name><name name-style="western"><surname>Jacquemoud</surname><given-names>F</given-names></name></person-group> (<year>1990</year>) <article-title>Types nomenclaturaux des taxa ibériques décrits par Boissier ou Reuter. XII. Scrophulariacées.</article-title><source>Candollea</source><volume>45</volume>(<issue>2</issue>): <fpage>609</fpage>–<lpage>625</lpage>.</mixed-citation></ref><ref id="B25"><mixed-citation xmlns:xlink="http://www.w3.org/1999/xlink" xlink:type="simple"><person-group><name name-style="western"><surname>Coincy</surname><given-names>A</given-names></name></person-group> (<year>1895</year>) <article-title>Plantes nouvelles de la flore d’Espagne.</article-title><source>Le Journal de Botanique</source><volume>9</volume>: <fpage>332</fpage>–<lpage>333</lpage>.</mixed-citation></ref><ref id="B106"><mixed-citation xmlns:xlink="http://www.w3.org/1999/xlink" xlink:type="simple"><person-group><name name-style="western"><surname>Stafleu</surname><given-names>FA</given-names></name><name name-style="western"><surname>Cowan</surname><given-names>RS</given-names></name></person-group> (<year>1976–1988</year>) Taxonomic literature: A selective guide to botanical publications and collections with dates, commentaries and types, edition. 2 (Vol. 1–7). Bohn, Scheltema &amp; Holkema, Utrecht. <ext-link xlink:type="simple" ext-link-type="doi" xlink:href="10.5962/bhl.title.48631">https://doi.org/10.5962/bhl.title.48631</ext-link></mixed-citation></ref><ref id="B80"><mixed-citation xmlns:xlink="http://www.w3.org/1999/xlink" xlink:type="simple"><person-group><name name-style="western"><surname>Murbeck</surname><given-names>SS</given-names></name></person-group> (<year>1933</year>) <article-title>Monographie der Gattung <italic><tp:taxon-name><tp:taxon-name-part taxon-name-part-type="genus">Verbascum</tp:taxon-name-part></tp:taxon-name></italic>.</article-title><source>Acta Universitatis Lundensis</source><volume>29</volume>: <fpage>1</fpage>–<lpage>630</lpage>.</mixed-citation></ref></ref-list></tp:taxon-treatment>
