# Supplementary material for: ﻿Nomenclature and typification in Verbascum (Scrophulariaceae) from North Africa
Source: PhytoKeys. 2023 Apr 27;225:115–52. doi: 10.3897/phytokeys.225.99356 (PMC10209509; doi:10.3897/phytokeys.225.99356)
Supplement: XML Treatment for Verbascum tetrandrum [file phytokeys.225.99356-treatment32.xml]

<!DOCTYPE tp:taxon-treatment
  PUBLIC "-//TaxonX//DTD Taxonomic Treatment Publishing DTD v0 20100105//EN" "tax-treatment-NSO.dtd">
<tp:taxon-treatment xmlns:tp="http://www.plazi.org/taxpub"><tp:treatment-meta><kwd-group><label>Taxon classification</label><kwd>
              <named-content content-type="kingdom">Plantae</named-content>
            </kwd><kwd>
              <named-content content-type="order">Lamiales</named-content>
            </kwd><kwd>
              <named-content content-type="family">Scrophulariaceae</named-content>
            </kwd></kwd-group><mixed-citation publication-type="journal"><person-group><name><surname>Khamar</surname><given-names>Hamid</given-names></name><name><surname>Oualidi</surname><given-names>Jalal El</given-names></name><name><surname>Touhami</surname><given-names>Amina Ouazzani</given-names></name><name><surname>Civeyrel</surname><given-names>Laure</given-names></name></person-group><article-title>﻿Nomenclature and typification in <italic><tp:taxon-name><tp:taxon-name-part taxon-name-part-type="genus" reg="Verbascum">Verbascum</tp:taxon-name-part></tp:taxon-name></italic> (<tp:taxon-name><tp:taxon-name-part taxon-name-part-type="family">Scrophulariaceae</tp:taxon-name-part></tp:taxon-name>) from North Africa</article-title><source>PhytoKeys</source><day>27</day><month>04</month><year>2023</year><volume>225</volume><fpage>115</fpage><lpage>152</lpage><pub-id pub-id-type="doi">10.3897/phytokeys.225.99356</pub-id></mixed-citation></tp:treatment-meta><tp:nomenclature><label>﻿</label><tp:taxon-name>
            <object-id xmlns:xlink="http://www.w3.org/1999/xlink" content-type="arpha" xlink:type="simple">A71493CD-3072-5A0E-BBE3-9980B5EF7374</object-id>
            <tp:taxon-name-part taxon-name-part-type="genus" reg="Verbascum">Verbascum</tp:taxon-name-part>
            <tp:taxon-name-part taxon-name-part-type="species" reg="tetrandrum">tetrandrum</tp:taxon-name-part>
          </tp:taxon-name><tp:taxon-authority>Barratte &amp; Murb., in Contrib. Fl. Tunisie 2(14): 62. 1905.</tp:taxon-authority></tp:nomenclature><tp:treatment-sec sec-type="material" id="SECID0EVZAK"><title>Type.</title><p>[Morocco]: Cult. Thurelles, [Cult. Thurelles e. sem. Maroc, 14 July 1877, [<italic>E. Cosson</italic>] <italic>s.n</italic>. (Lectotype, designated here: P [P03429051]!). [Morocco]. Tazeroualt, Sous independant (Maroc), [1874] <italic>Robbin Mardochée</italic> (residual syntype: P [P03429046]!). [image of the lectotype is available at: <ext-link xmlns:xlink="http://www.w3.org/1999/xlink" xlink:type="simple" ext-link-type="uri" xlink:href="https://science.mnhn.fr/institution/mnhn/collection/p/item/p03429051?listIndex=288%26listCount=7215">https://science.mnhn.fr/institution/mnhn/collection/p/item/p03429051?listIndex=288&amp;listCount=7215</ext-link>]</p></tp:treatment-sec><tp:treatment-sec sec-type="notes" id="SECID0EG1AK"><title>Notes.</title><p>Barratte and Murbeck’s (in <xref ref-type="bibr" rid="B75">Murbeck 1905</xref>) description of <italic><tp:taxon-name><tp:taxon-name-part taxon-name-part-type="genus" reg="Verbascum">Verbascum</tp:taxon-name-part><tp:taxon-name-part taxon-name-part-type="species" reg="tetrandrum">tetrandrum</tp:taxon-name-part></tp:taxon-name></italic> was based on specimens gathered by Rabbi Mardochée near Tazeroualt in the southwest of Morocco. Within the protologue, Barratte and Murbeck (in <xref ref-type="bibr" rid="B75">Murbeck 1905</xref>) did not designate any herbarium sheet as holotype, nor the name of the herbarium where the type material was housed. Moreover, the original description was accompanied by a photography of the type with a legend that reads “1-Specimen fructiferum ad Tazeroualt lectum / 2 &amp; 3-Pars caulis foliumque basilare speciminis in Gallia anno 1877 a cl. Cosson culti / 4-Corollae; speciminis culti”. Following this information mentioned in the legend, the type material is formed by the specimens bearing fruits collected by Mardochée and specimens from cultivated grains by Cosson. <xref ref-type="bibr" rid="B80">Murbeck (1933)</xref> indicates that the original material was preserved in the Cosson herbarium. During our extensive search, two sheets were found at Herb. P (P03429046, P03429051). All of these specimens agree with the protologue and the accompanied iconography.</p><p>The sheet P03429046 contains a fruiting part of an inflorescence and has three labels: an original label handwritten by Cosson “<italic>Verbascum pycnostachyum</italic> nov. sp. / Tazeroualt / Sous independant (Maroc) Robbin Mardochée”; the second is a revision label handwritten by R. Maire in 1921 who re-determined it as “<italic>Verbascusm tetrandrum</italic> Barr &amp; Murb”, and the last label is handwritten by Murbeck in 1926 who put just an exclamation mark (!) indicating that the sheet was verified by him. The sheet P03429051 has an apical part of stem and a basal leaf and two handwritten labels: the first one reads “Verbascum (Celsia) pycnostachyum / Cult. Thurelles / 1877”, and the second is a revision label handwritten by Murbeck in 1924 who re-determined it as “<italic>Verbascusm tetrandrum</italic> Barr &amp; Murb”. All of these specimens should be considered as syntypes as stated by Art. 9.6 of the ICN (<xref ref-type="bibr" rid="B108">Turland et al. 2018</xref>). The specimen with barcode P03429051 is here chosen as the lectotype, because it is well preserved and it is the one that shows most of the morphological features in agreement with the original description.</p></tp:treatment-sec><ref-list><ref id="B75"><mixed-citation xmlns:xlink="http://www.w3.org/1999/xlink" xlink:type="simple"><person-group><name name-style="western"><surname>Murbeck</surname><given-names>SS</given-names></name></person-group> (<year>1905</year>) <article-title>Contributions à la connaissance de la flore du nord-ouest de l’Afrique et plus spécialement de la Tunisie.</article-title><source>Acta Universitatis Lundensis</source><volume>2</volume>(<issue>4</issue>): <fpage>62</fpage>–<lpage>63</lpage>.</mixed-citation></ref><ref id="B80"><mixed-citation xmlns:xlink="http://www.w3.org/1999/xlink" xlink:type="simple"><person-group><name name-style="western"><surname>Murbeck</surname><given-names>SS</given-names></name></person-group> (<year>1933</year>) <article-title>Monographie der Gattung <italic><tp:taxon-name><tp:taxon-name-part taxon-name-part-type="genus">Verbascum</tp:taxon-name-part></tp:taxon-name></italic>.</article-title><source>Acta Universitatis Lundensis</source><volume>29</volume>: <fpage>1</fpage>–<lpage>630</lpage>.</mixed-citation></ref><ref id="B108"><mixed-citation xmlns:xlink="http://www.w3.org/1999/xlink" xlink:type="simple"><person-group><name name-style="western"><surname>Turland</surname><given-names>NJ</given-names></name><name name-style="western"><surname>Wiersema</surname><given-names>JH</given-names></name><name name-style="western"><surname>Barrie</surname><given-names>FR</given-names></name><name name-style="western"><surname>Greuter</surname><given-names>W</given-names></name><name name-style="western"><surname>Hawksworth</surname><given-names>DL</given-names></name><name name-style="western"><surname>Herendeen</surname><given-names>PS</given-names></name><name name-style="western"><surname>Knapp</surname><given-names>S</given-names></name><name name-style="western"><surname>Kusber</surname><given-names>WH</given-names></name><name name-style="western"><surname>Li</surname><given-names>DZ</given-names></name><name name-style="western"><surname>Marhold</surname><given-names>K</given-names></name><name name-style="western"><surname>May</surname><given-names>TW</given-names></name><name name-style="western"><surname>McNeill</surname><given-names>J</given-names></name><name name-style="western"><surname>Monro</surname><given-names>AM</given-names></name><name name-style="western"><surname>Prado</surname><given-names>J</given-names></name><name name-style="western"><surname>Price</surname><given-names>MJ</given-names></name><name name-style="western"><surname>Smith</surname><given-names>GF [Eds]</given-names></name></person-group> (<year>2018</year>) International Code of Nomenclature for algae, fungi, and plants (Shenzhen Code) adopted by the Nineteenth International Botanical Congress Shenzhen, China, July 2017. Regnum Vegetabile 159. Koeltz Botanical Books, Glashütten. <ext-link xlink:type="simple" ext-link-type="doi" xlink:href="10.12705/Code.2018">https://doi.org/10.12705/Code.2018</ext-link></mixed-citation></ref></ref-list></tp:taxon-treatment>
