# Supplementary material for: ﻿Nomenclature and typification in Verbascum (Scrophulariaceae) from North Africa
Source: PhytoKeys. 2023 Apr 27;225:115–52. doi: 10.3897/phytokeys.225.99356 (PMC10209509; doi:10.3897/phytokeys.225.99356)
Supplement: XML Treatment for Verbascum tripolitanum [file phytokeys.225.99356-treatment34.xml]

<!DOCTYPE tp:taxon-treatment
  PUBLIC "-//TaxonX//DTD Taxonomic Treatment Publishing DTD v0 20100105//EN" "tax-treatment-NSO.dtd">
<tp:taxon-treatment xmlns:tp="http://www.plazi.org/taxpub"><tp:treatment-meta><kwd-group><label>Taxon classification</label><kwd>
              <named-content content-type="kingdom">Plantae</named-content>
            </kwd><kwd>
              <named-content content-type="order">Lamiales</named-content>
            </kwd><kwd>
              <named-content content-type="family">Scrophulariaceae</named-content>
            </kwd></kwd-group><mixed-citation publication-type="journal"><person-group><name><surname>Khamar</surname><given-names>Hamid</given-names></name><name><surname>Oualidi</surname><given-names>Jalal El</given-names></name><name><surname>Touhami</surname><given-names>Amina Ouazzani</given-names></name><name><surname>Civeyrel</surname><given-names>Laure</given-names></name></person-group><article-title>﻿Nomenclature and typification in <italic><tp:taxon-name><tp:taxon-name-part taxon-name-part-type="genus" reg="Verbascum">Verbascum</tp:taxon-name-part></tp:taxon-name></italic> (<tp:taxon-name><tp:taxon-name-part taxon-name-part-type="family">Scrophulariaceae</tp:taxon-name-part></tp:taxon-name>) from North Africa</article-title><source>PhytoKeys</source><day>27</day><month>04</month><year>2023</year><volume>225</volume><fpage>115</fpage><lpage>152</lpage><pub-id pub-id-type="doi">10.3897/phytokeys.225.99356</pub-id></mixed-citation></tp:treatment-meta><tp:nomenclature><label>﻿</label><tp:taxon-name>
            <object-id xmlns:xlink="http://www.w3.org/1999/xlink" content-type="arpha" xlink:type="simple">D25635B7-21E2-500A-85A2-CBDFBED0DFB7</object-id>
            <tp:taxon-name-part taxon-name-part-type="genus" reg="Verbascum">Verbascum</tp:taxon-name-part>
            <tp:taxon-name-part taxon-name-part-type="species" reg="tripolitanum">tripolitanum</tp:taxon-name-part>
          </tp:taxon-name><tp:taxon-authority>Boiss., in Diagn. Pl. Orient. 12: 9. 1853.</tp:taxon-authority></tp:nomenclature><tp:treatment-sec sec-type="material" id="SECID0EDBBK"><title>Type.</title><p>[Syria]. Syria mar.: Tripoli, [Jul] 1846, <italic>Ed. Boissier s.n</italic>. (Lectotype, designated here: P [P03287124]!). [image of lectotype available at (Image available at: <ext-link xmlns:xlink="http://www.w3.org/1999/xlink" xlink:type="simple" ext-link-type="uri" xlink:href="http://coldb.mnhn.../mnhn/p/p03287124">http://coldb.mnhn.../mnhn/p/p03287124</ext-link>].</p></tp:treatment-sec><tp:treatment-sec sec-type="notes" id="SECID0EQBBK"><title>Notes.</title><p>This species was described by <xref ref-type="bibr" rid="B19">Boissier (1853)</xref> from material collected at the foot of Trobol mountain in Syria. In the protologue, <xref ref-type="bibr" rid="B19">Boissier (1853)</xref> gave information about the collection locality, but he does not provide the name of the herbarium where the original material has been deposited. <xref ref-type="bibr" rid="B19">Boissier (1853)</xref> notes that <italic><tp:taxon-name><tp:taxon-name-part taxon-name-part-type="genus" reg="Verbascum">V.</tp:taxon-name-part><tp:taxon-name-part taxon-name-part-type="species" reg="tripolitanum">tripolitanum</tp:taxon-name-part></tp:taxon-name></italic> starts flowering at the beginning of June. According to <xref ref-type="bibr" rid="B106">Stafleu and Cowan (1976–1988)</xref> and <xref ref-type="bibr" rid="B55">Jacquemoud (2011)</xref>, the Boissier herbarium related to the Flora Orientalis account is preserved at Herb. G. However, duplicates of Boissier’s collections could be found in many other herbaria. During our research, we have traced one specimen (barcode P03287124) conserved in Herb. P that is in accordance with the protologue. The sheet P03287124 bears a part of an inflorescence, a basal leaf, and two handwritten labels, the left one reads “<italic>Verbascum tripolitanum</italic> Boiss /Syria Mar: / [Jul] 1846 / Tripoli / (donné par Mr. Boissier / Ed Boiss.)” and the second label on the right corner reads “Herbier Mus. Paris/ herbier tripolinatum / boiss / Syria /”. So this sheet is designated here as the lectotype.</p></tp:treatment-sec><ref-list><ref id="B19"><mixed-citation xmlns:xlink="http://www.w3.org/1999/xlink" xlink:type="simple"><person-group><name name-style="western"><surname>Boissier</surname><given-names>E</given-names></name></person-group> (<year>1853</year>) Diagnoses plantarum Orientalium novarum. No. 12. Typis Henrici Wolfrath, Neocomi, 9.</mixed-citation></ref><ref id="B106"><mixed-citation xmlns:xlink="http://www.w3.org/1999/xlink" xlink:type="simple"><person-group><name name-style="western"><surname>Stafleu</surname><given-names>FA</given-names></name><name name-style="western"><surname>Cowan</surname><given-names>RS</given-names></name></person-group> (<year>1976–1988</year>) Taxonomic literature: A selective guide to botanical publications and collections with dates, commentaries and types, edition. 2 (Vol. 1–7). Bohn, Scheltema &amp; Holkema, Utrecht. <ext-link xlink:type="simple" ext-link-type="doi" xlink:href="10.5962/bhl.title.48631">https://doi.org/10.5962/bhl.title.48631</ext-link></mixed-citation></ref><ref id="B55"><mixed-citation xmlns:xlink="http://www.w3.org/1999/xlink" xlink:type="simple"><person-group><name name-style="western"><surname>Jacquemoud</surname><given-names>F</given-names></name></person-group> (<year>2011</year>) <article-title>Sur l'herbier d'Edmond Boissier et la création d'un Herbier du Flora Orientalis (G-BOIS).</article-title><source>Archives des Sciences</source><volume>64</volume>: <fpage>57</fpage>–<lpage>76</lpage>.</mixed-citation></ref></ref-list></tp:taxon-treatment>
