# Supplementary material for: ﻿Nomenclature and typification in Verbascum (Scrophulariaceae) from North Africa
Source: PhytoKeys. 2023 Apr 27;225:115–52. doi: 10.3897/phytokeys.225.99356 (PMC10209509; doi:10.3897/phytokeys.225.99356)
Supplement: XML Treatment for Verbascum zaianense [file phytokeys.225.99356-treatment35.xml]

<!DOCTYPE tp:taxon-treatment
  PUBLIC "-//TaxonX//DTD Taxonomic Treatment Publishing DTD v0 20100105//EN" "tax-treatment-NSO.dtd">
<tp:taxon-treatment xmlns:tp="http://www.plazi.org/taxpub"><tp:treatment-meta><kwd-group><label>Taxon classification</label><kwd>
              <named-content content-type="kingdom">Plantae</named-content>
            </kwd><kwd>
              <named-content content-type="order">Lamiales</named-content>
            </kwd><kwd>
              <named-content content-type="family">Scrophulariaceae</named-content>
            </kwd></kwd-group><mixed-citation publication-type="journal"><person-group><name><surname>Khamar</surname><given-names>Hamid</given-names></name><name><surname>Oualidi</surname><given-names>Jalal El</given-names></name><name><surname>Touhami</surname><given-names>Amina Ouazzani</given-names></name><name><surname>Civeyrel</surname><given-names>Laure</given-names></name></person-group><article-title>﻿Nomenclature and typification in <italic><tp:taxon-name><tp:taxon-name-part taxon-name-part-type="genus" reg="Verbascum">Verbascum</tp:taxon-name-part></tp:taxon-name></italic> (<tp:taxon-name><tp:taxon-name-part taxon-name-part-type="family">Scrophulariaceae</tp:taxon-name-part></tp:taxon-name>) from North Africa</article-title><source>PhytoKeys</source><day>27</day><month>04</month><year>2023</year><volume>225</volume><fpage>115</fpage><lpage>152</lpage><pub-id pub-id-type="doi">10.3897/phytokeys.225.99356</pub-id></mixed-citation></tp:treatment-meta><tp:nomenclature><label>﻿</label><tp:taxon-name>
            <object-id xmlns:xlink="http://www.w3.org/1999/xlink" content-type="arpha" xlink:type="simple">E203153D-BC50-5094-B8BD-20E1F2E77472</object-id>
            <tp:taxon-name-part taxon-name-part-type="genus" reg="Verbascum">Verbascum</tp:taxon-name-part>
            <tp:taxon-name-part taxon-name-part-type="species" reg="zaianense">zaianense</tp:taxon-name-part>
          </tp:taxon-name><tp:taxon-authority>(Murb.) Hub.-Mor., in Bauhinia 5(1): 16. 1973.</tp:taxon-authority><tp:nomenclature-citation-list><tp:nomenclature-citation><tp:taxon-name>
                <tp:taxon-name-part taxon-name-part-type="genus" reg="Celsia"/>
                <tp:taxon-name-part taxon-name-part-type="species" reg="zaianensis"/>
              </tp:taxon-name><comment>≡ <tp:taxon-name><tp:taxon-name-part taxon-name-part-type="genus" reg="Celsia">Celsia</tp:taxon-name-part><tp:taxon-name-part taxon-name-part-type="species" reg="zaianensis">zaianensis</tp:taxon-name-part></tp:taxon-name> Murb., in Lunds Univ. Arsskrift, 2 n.f., 22(1): 218. 1925. Type: [Morocco]: Entre Aït Lias et Aïn Leuh, 5 Juin 1918, <italic>P. Benoist, 525</italic> (Lectotype, designated here: P [P03425567]!). [image of lectotype available at: <ext-link xmlns:xlink="http://www.w3.org/1999/xlink" xlink:type="simple" ext-link-type="uri" xlink:href="http://coldb.mnhn.../mnhn/p/p03425567">http://coldb.mnhn.../mnhn/p/p03425567</ext-link>] </comment></tp:nomenclature-citation></tp:nomenclature-citation-list></tp:nomenclature><tp:treatment-sec sec-type="notes" id="SECID0EEFBK"><title>Notes.</title><p>In the protologue of <italic><tp:taxon-name><tp:taxon-name-part taxon-name-part-type="genus" reg="Celsia">Celsia</tp:taxon-name-part><tp:taxon-name-part taxon-name-part-type="species" reg="zaianensis">zaianensis</tp:taxon-name-part></tp:taxon-name></italic>, <xref ref-type="bibr" rid="B77">Murbeck (1923)</xref> cited an element collected by Benoist from Zaïan region, between Aït Lais and Ain-leuh, Morocco, and he indicated that type material is preserved at the Cosson Herbarium. The latter collection is housed at Herb. P according to <xref ref-type="bibr" rid="B106">Stafleu and Cowan (1976–1988)</xref>. The protologue also includes citation of the locality “Entre Aït Lias et Aïn Leuh”, collection date “5 Juin 1918”, and name and number of collector “P. Benoist, 525”. At Herb. P, we have found only one specimen with barcode P03425567 bearing a single plant, and determined by Murbeck as “<italic>Celsia zaianensis</italic> Murb.”. This specimen is morphologically close to the original description. Furthermore, there is an indication on the label indicating a new species (“n. sp.”) and the label has the collection date and collection locality, and collector number matching the information given in the protologue. Since only a single specimen is mentioned by <xref ref-type="bibr" rid="B78">Murbeck (1925)</xref>, one may argue that the relevant specimen is the holotype. However, <xref ref-type="bibr" rid="B78">Murbeck (1925)</xref> did not use the term type. Therefore, we herein designate the sheet P03425567 as lectotype.</p></tp:treatment-sec><ref-list><ref id="B77"><mixed-citation xmlns:xlink="http://www.w3.org/1999/xlink" xlink:type="simple"><person-group><name name-style="western"><surname>Murbeck</surname><given-names>SS</given-names></name></person-group> (<year>1923</year>) <article-title>Contributions à la connaissance de la flore du Maroc. II. Géraniacées-Composées.</article-title><source>Acta Universitatis Lundensis</source><volume>19</volume>(<issue>1</issue>): <fpage>1</fpage>–<lpage>68</lpage>. <ext-link xlink:type="simple" ext-link-type="doi" xlink:href="10.5962/bhl.title.11019">https://doi.org/10.5962/bhl.title.11019</ext-link></mixed-citation></ref><ref id="B106"><mixed-citation xmlns:xlink="http://www.w3.org/1999/xlink" xlink:type="simple"><person-group><name name-style="western"><surname>Stafleu</surname><given-names>FA</given-names></name><name name-style="western"><surname>Cowan</surname><given-names>RS</given-names></name></person-group> (<year>1976–1988</year>) Taxonomic literature: A selective guide to botanical publications and collections with dates, commentaries and types, edition. 2 (Vol. 1–7). Bohn, Scheltema &amp; Holkema, Utrecht. <ext-link xlink:type="simple" ext-link-type="doi" xlink:href="10.5962/bhl.title.48631">https://doi.org/10.5962/bhl.title.48631</ext-link></mixed-citation></ref><ref id="B78"><mixed-citation xmlns:xlink="http://www.w3.org/1999/xlink" xlink:type="simple"><person-group><name name-style="western"><surname>Murbeck</surname><given-names>SS</given-names></name></person-group> (<year>1925</year>) <article-title>Monographie der Gattung <italic><tp:taxon-name><tp:taxon-name-part taxon-name-part-type="genus">Celsia</tp:taxon-name-part></tp:taxon-name></italic>.</article-title><source>Acta Universitatis Lundensis</source><volume>22</volume>: <fpage>1</fpage>–<lpage>237</lpage>.</mixed-citation></ref></ref-list></tp:taxon-treatment>
